# Supplementary material for: Values of Integrated Care: A Systematic Review
Source: Int J Integr Care. 2018 Nov 15;18(4):9. doi: 10.5334/ijic.4172 (PMC6251066; doi:10.5334/ijic.4172)
Supplement: Appendix 3 — Dataset of the systematic review. [file ijic-18-4-4172-s3.xls]

## Sheet: Blad1
No.	Journal	Year	Title	Authors	Abstract	Full-text assessment
1	Journal Of Palliative MedicineJ Palliat Med	2006	Promoting excellence in end-of-life care: a report on innovative models of palliative care.	Byock I Twohig JS Merriman M Collins K	Promoting Excellence in End-of Life Care, a national program of The Robert Wood Johnson Foundation, funded 22 demonstration projects representing a wide range of health care settings and patient populations to develop innovative models for delivering palliative care that addressed documented deficiencies in the care of patients and families facing the final stage of life.	excluded based on title and abstract
2	Health Affairs (Project Hope)Health Aff (Millwood)	2006	After-hours care in the United Kingdom, Denmark, and the Netherlands: new models.	Grol R Giesen P van Uden C	There are indications that after-hours care in some countries is of poor quality. European after-hours care is shifting away from individual and group practices with local after-hours call schedules toward large-scale after-hours care services. Experiences with primary care cooperatives in three countries show that this model can lighten physicians' workloads, reduce the number of face-to-face co…	excluded based on title and abstract
3	Journal Of Health And Human Services AdministrationJ Health Hum Serv Adm	2006	Entrepreneurship management in health services: an integrative model.	Guo KL	This research develops an integrated systems model of entrepreneurship management as a method for achieving health care organizational survival and growth. Specifically, it analyzes current health care environment challenges, identifies roles of managers and discusses organizational theories that are relevant to the health care environment, outlines the role of entrepreneurship in health care, an…	excluded based on title and abstract
4	BMC Health Services ResearchBMC Health Serv Res	2006	Quality and effectiveness of different approaches to primary care delivery in Brazil.	Harzheim E Duncan BB Stein AT Cunha CR Goncalves MR Trindade TG Oliveira MM Pinto ME	Since 1994, Brazil has developed a primary care system based on multidisciplinary teams which include not only a physician and a nurse, but also 4-6 lay community health workers. This system now consists of 26,650 teams, covering 46% of the Brazilian population. Yet relatively few investigations have examined its effectiveness, especially in contrast with that of the traditional multi-specialty p…	excluded based on title and abstract
5	Clinical Research In Cardiology: Official Journal Of The German Cardiac SocietyClin Res Cardiol	2006	[Integrated Health Care--fundamental change of paradigms].	Hensgen D	Integrated Health Care provides new opportunities to overcome the traditional separation of inpatient and outpatient care in Germany. In this paper from the view of the government, one of the most dedicated and involved originators of the legislative formulation takes the opportunity to outline the purposes and expectations of the government and parliament in implementing the new regulations. Tho…	excluded based on title and abstract
6	HealthcarepapersHealthc Pap	2006	Using networks to enhance health services delivery: perspectives, paradoxes and propositions.	Huerta TR Casebeer A Vanderplaat M	There is a growing need to better understand and address the consequences of an increasing reliance on networks used to enhance health services delivery. Networks seem to have emerged as the definitive solution for tackling complex healthcare problems together that we have not been able to adequately address separately. Emphasizing the collective and the collaborative, networks are assumed to add…	excluded based on title and abstract
7	Mental RetardationMent Retard	2006	Medicaid managed care model of primary care and health care management for individuals with developmental disabilities.	Kastner TA Walsh KK	Lack of sufficient accessible community-based health care services for individuals with developmental disabilities has led to disparities in health outcomes and an overreliance on expensive models of care delivered in hospitals and other safety net or state-subsidized providers. A functioning community-based primary health care model, with an integrated care management component, functioning in t…	excluded based on title and abstract
8	Psychiatric Services (Washington, D.C.)Psychiatr Serv	2006	PRISM-E: comparison of integrated care and enhanced specialty referral models in depression outcomes.	Krahn DD Bartels SJ Coakley E Oslin DW Chen H McIntyre J Chung H Maxwell J Ware J Levkoff SE	This study, entitled Primary Care Research in Substance Abuse and Mental Health for the Elderly, examined six-month outcomes for older primary care patients with depression who received different models of treatment.	excluded based on title and abstract
9	Quality & Safety In Health CareQual Saf Health Care	2006	How can the principles of complexity science be applied to improve the coordination of care for complex pediatric patients?	Matlow AG Wright JG Zimmerman B Thomson K Valente M	Clinical and technological advances in medicine have resulted in more patients requiring multidisciplinary care and coordination of services. This is particularly challenging in pediatrics, given the dependency of children. Coordination of care is a key ingredient of quality care; when suboptimal, clinical outcomes and satisfaction can suffer. In this article we view coordination of care through …	excluded based on title and abstract
10	HealthcarepapersHealthc Pap	2006	Patient-provider partnerships in healthcare: enhancing knowledge translation and improving outcomes.	Montague T	In the complex health arena, a key proposition is that no person acting alone is as effective as a team to drive best practices and outcomes. Another key factor supporting best outcomes is access to the best information to support best choices. Currently, stakeholders suffer from a paucity of real-world knowledge of actual practices and outcomes that allows care gaps to go undiscovered. A body of…	excluded based on title and abstract
11	Hemodialysis International. International Symposium On Home HemodialysisHemodial Int	2006	Modality options for renal replacement therapy: the integrated care concept revisited.	Nesrallah G Mendelssohn DC	As the End-stage renal disease population continues to grow, innovative strategies that optimize patient outcomes while capitalizing on the relative strengths of the existing modalities must be sought. Renal transplantation remains the preferred form of renal replacement therapy, but given the limited supply of donor organs, dialytic therapies will continue to constitute a large part of the modal…	excluded based on title and abstract
12	Australian Health Review: A Publication Of The Australian Hospital AssociationAust Health Rev	2006	Enhancing palliative care delivery in a regional community in Australia.	Phillips JL Davidson PM Jackson D Kristjanson L Bennett ML Daly J	Although access to palliative care is a fundamental right for people in Australia and is endorsed by government policy, there is often limited access to specialist palliative care services in regional, rural and remote areas. This article appraises the evidence pertaining to palliative care service delivery to inform a sustainable model of palliative care that meets the needs of a regional popula…	excluded based on title and abstract
13	Current Opinion In Critical CareCurr Opin Crit Care	2006	Team care: beyond open and closed intensive care units.	Pronovost PJ Holzmueller CG Clattenburg L Berenholtz S Martinez EA Paz JR Needham DM	Evidence supporting dedicated intensivist staffing in intensive care units is growing. Despite clinical and economic benefits, medical staff politics and a shortage of intensivists impede the intensivist model. The purpose of this paper is to accelerate patient's exposure to the benefits of intensivists, and introduce team care in the intensive care unit.	excluded based on title and abstract
14	Journal Of Gerontological Social WorkJ Gerontol Soc Work	2006	An elder abuse shelter program: build it and they will come, a long term care based program to address elder abuse in the community.	Reingold DA	This article describes how The Hebrew Home for the Aged at Riverdale (the Hebrew Home), a non-profit geriatric care center, has established one of the nation's first long term care based elder abuse prevention and intervention programs for elderly living in the community. This program, known as the Weinberg Center for Prevention, Intervention and Research in Elder Abuse (the "Weinberg Center"), r…	excluded based on title and abstract
15	Journal Of Interprofessional CareJ Interprof Care	2006	Reflections on safety and interprofessional care: some conceptual approaches.	Sheps S		excluded based on title and abstract
16	Health Services ResearchHealth Serv Res	2006	Parent-identified barriers to pediatric health care: a process-oriented model.	Sobo EJ Seid M Reyes Gelhard L	To further understand barriers to care as experienced by health care consumers, and to demonstrate the importance of conjoining qualitative and quantitative health services research.	excluded based on title and abstract
17	Alcohol Research & Health: The Journal Of The National Institute On Alcohol Abuse And AlcoholismAlcohol Res Health	2006	Translating research findings into practice: example of treatment services for adolescents in managed care.	Sterling S Weisner C	An important question in the alcoholism treatment field is how research findings can be translated into real-world clinical practice. Researchers have developed a new research-practice integration (RPI) model that can both drive the formulation of studies and new research questions and promote improvements in treatment quality. The hallmark of this model is a collaborative relationship between th…	excluded based on title and abstract
18	The New Zealand Medical JournalN Z Med J	2006	Palliative Care Partnership: a successful model of primary/secondary integration.	Stewart B Allan S Keane B Marshall B Ayling J Luxford T	The health reforms of the 1990s and early 21st century have seen unheralded change in the delivery of health services in New Zealand, and the concept of integration of primary and specialist or secondary services into a seamless health delivery service is one of the key planks of national and regional healthcare planning in New Zealand. This paper reports on a successful primary secondary integra…	excluded based on title and abstract
19	International Journal Of Health Care Quality Assurance Incorporating Leadership In Health ServicesInt J Health Care Qual Assur Inc Leadersh Health Serv	2006	Applying Taguchi methods to health care.	Taner T Antony J	The aim of this article is to show how Taguchi methods can be applied to health care.	excluded based on title and abstract
20	Child WelfareChild Welfare	2006	The model standards project: creating inclusive systems for LGBT youth in out-of-home care.	Wilber S Reyes C Marksamer J	This article describes the Model Standards Project (MSP), a collaboration of Legal Services for Children and the National Center for Lesbian Rights. The MSP developed a set of model professional standards governing the care of lesbian, gay, bisexual and transgender (LGBT) youth in out-of-home care. This article provides an overview of the experiences of LGBT youth in state custody, drawing from e…	excluded based on title and abstract
21	Education For Health (Abingdon, England)Educ Health (Abingdon)	2007	Towards unity for health utilising community-oriented primary care in education and practice.	Art B De Roo L De Maeseneer J	Although the evidence is overwhelming that healthcare is delivered more effectively if one involves the targeted communities in decisions concerning their health, top-down programs still rule the world.	excluded based on title and abstract
22	Health & Social Care In The CommunityHealth Soc Care Community	2007	Guest editorial: social work theory, research, policy and practice - challenges and opportunities in health and social care integration in the UK.	Barnes H Green L Hopton J		excluded based on title and abstract
23	Contemporary NurseContemp Nurse	2007	Person-centered approach to care (PCA): a philosophy of care and management for carers.	Bellchambers H Penning C		excluded based on title and abstract
24	Int J Nurs Stud	2007	Safety, effectiveness and costs of different models of organising care for critically ill patients: literature review.	Coombs M, Lattimer V.	New ways of working in critical care are emerging in response to increasing demands for care in the context of a limited critical care workforce. This review appraised the comparative safety, effectiveness and costs of new ways of working in critical care. All papers published in peer reviewed journals during 1990-2003 were utilised. A total of 933 potentially relevant papers were identified. Sec…	excluded based on title and abstract
25	Journal Of Healthcare Information Management: JHIMJ Healthc Inf Manag	2007	Redesigning care delivery through health IT implementation. Exploring Trinity Health's IT model.	Crandall DK Brokel JM Schwichtenberg T Henderson S Haskins R Wakefield D Ward M Dixon BE	Trinity Health is a large multihospital healthcare system that developed a system-wide information technology strategy and implementation model. This study looks at how that system-wide strategy and implementation model, called Project Genesis, was used at Mercy Medical Center-North Iowa, a Trinity Health rural referral hospital, and how the care delivery system was redesigned using an electronic…	excluded based on title and abstract
26	The Journal Of Behavioral Health Services & ResearchJ Behav Health Serv Res	2007	The concept of recovery as an organizing principle for integrating mental health and addiction services.	Davidson L White W	Despite a range of long-standing historical, political, ideological, professional, structural, and practical barriers, there has been, and continues to be, a clear consensus that integration between mental health and addiction services is sorely needed and long overdue. This paper focuses on one dimension of the challenge of integration from among the several - the conceptual - and proposes the c…	excluded based on title and abstract
27	Diabetes CareDiabetes Care	2007	A call for more effectively integrating behavioral and social science principles into comprehensive diabetes care.	Fisher L Glasgow RE		excluded based on title and abstract
28	Journal Of Pain And Symptom ManagementJ Pain Symptom Manage	2007	Palliative medicine teaching program at the University of Cape Town: integrating palliative care principles into practice.	Gwyther L Rawlinson F	The article describes the development of the postgraduate palliative medicine programs at the University of Cape Town (UCT) through collaboration with the Palliative Medicine Division from the University of Wales College of Medicine in Cardiff, United Kingdom. The course is presented as a distance-learning program supported by web-based learning with three face-to-face teaching sessions during th…	excluded based on title and abstract
29	Home Health Care Services QuarterlyHome Health Care Serv Q	2007	Discharge planning, transitional care, coordination of care, and continuity of care: clarifying concepts and terms from the hospital perspective.	Holland DE Harris MR	Hospital discharge planning is a key element of continuity of care for persons leaving the hospital. Yet many important questions regarding processes and effects of discharge planning have not been addressed, in part because the multiple terms associated with discharge planning have not been consistently defined or used. Failure to clearly name, define, and consistently use terms creates a barrie…	excluded based on title and abstract
30	Int J Palliat Nurs	2007	Comprehensive palliative home care: a need for integrated models of primary and specialist care?	Howell D.	no abstract	excluded based on title and abstract
31	Scandinavian Journal Of Caring SciencesScand J Caring Sci	2007	Self-care as a health resource of elders: an integrative review of the concept.	Høy B Wagner L Hall EO	To review the literature related to self-care and health promotion for elders and to develop an understanding of self-care as a health resource.	excluded based on title and abstract
32	Alternative Therapies In Health And MedicineAltern Ther Health Med	2007	Integrative mental health care: from theory to practice, part 1.	Lake J	Integrative approaches will lead to more accurate and different understandings of mental illness. Beneficial responses to complementary and alternative therapies provide important clues about the phenomenal nature of the human body in space-time and disparate biological, informational, and energetic factors associated with normal and abnormal psychological functioning. The conceptual framework of…	excluded based on title and abstract
33	Health Care Management ReviewHealth Care Manage Rev	2007	Transformational change in health care systems: an organizational model.	Lukas CV Holmes SK Cohen AB Restuccia J Cramer IE Shwartz M Charns MP	The Institute of Medicine's 2001 report Crossing the Quality Chasm argued for fundamental redesign of the U.S. health care system. Six years later, many health care organizations have embraced the report's goals, but few have succeeded in making the substantial transformations needed to achieve those aims.	excluded based on title and abstract
34	The Journal Of Continuing Education In The Health ProfessionsJ Contin Educ Health Prof	2007	Improving depression care for ethnic and racial minorities: a concept for an intervention that integrates CME planning with improvement strategies.	Moore DE Jr Overstreet KM Like RC Kristofco RE	Depression is one of the most common reasons that individuals seek treatment in the primary care setting. Research in the past 15 years has shown that dramatic improvement in the management of patients with depression is possible. Advances in pharmacotherapy and delivery of depression care have been reported, but few currently benefit members of ethnic and racial minorities. Educating physicians …	excluded based on title and abstract
35	Contemporary NurseContemp Nurse	2007	Towards innovation: the development of a person-centred model of care for older people in acute care.	Peek C Higgins I Milson-Hawke S McMillan M Harper D	That the population is ageing poses many challenges for health care planners. Some argue that these challenges, exacerbated by limited funding, maintaining increased community expectations and the need for quality health care outcomes, may be overcome by exploring alternate models of care. These ideas have led health planners to reconceptualise contemporary philosophies of care with the current e…	excluded based on title and abstract
36	Journal Of Palliative CareJ Palliat Care	2007	Teaching interprofessional teamwork in palliative care--a values-based approach.	Pettifer A Cooper J Munday D		excluded based on title and abstract
37	Journal Of Nursing Care QualityJ Nurs Care Qual	2007	Optimizing nursing care by integrating theory-driven evidence-based practice.	Pipe TB	An emerging challenge for nursing leadership is how to convey the importance of both evidence-based practice (EBP) and theory-driven care in ensuring patient safety and optimizing outcomes. This article describes a specific example of a leadership strategy based on Rosswurm and Larrabee's model for change to EBP, which was effective in aligning the processes of EBP and theory-driven care.	excluded based on title and abstract
38	Family MedicineFam Med	2007	Assembling patient-centered medical homes--the care principles.	Rogers JC		excluded based on title and abstract
39	J Urban Health	2007	Co-located substance use treatment and HIV prevention and primary care services, New York State, 1990-2002: a model for effective service delivery to a high-risk population.	Rothman J, Rudnick D, Slifer M, Agins B, Heiner K, Birkhead G.	The New York State Department of Health (NYSDOH) AIDS Institute (AI) began an initiative in 1990 in collaboration with the Office of Alcoholism and Substance Abuse Services (OASAS) to colocate HIV prevention and clinical services at drug treatment clinics. In 1990, the initiative began funding drug treatment programs to provide HIV counseling, testing, and prevention services. HIV primary care wa…	excluded based on title and abstract
40	Cadernos De Saúde PúblicaCad Saude Publica	2007	[Regional integration, population health needs, and human resources for health systems and services: an approach to the concept of health care gap].	Schweiger AL Alvarez DT	The existence of gaps between the population's health needs and the human resources available for meeting them, as well as limitations in the methods to estimate such needs, constitute key factors to be tackled in the development and integration of health systems in Latin America. This aim of this study was to conduct an initial literature review on the tools and procedures used to estimate and p…	excluded based on title and abstract
41	Annals Of Internal MedicineAnn Intern Med	2007	Pay-for-performance principles that promote patient-centered care: an ethics manifesto.	Snyder L Neubauer RL	Pay-for-performance programs are growing, but little evidence exists on their effectiveness or on their potential unintended consequences and effects on the patient-physician relationship. Pay-for-performance has the potential to help improve the quality of care, if it can be aligned with the goals of medical professionalism. Initiatives that provide incentives for a few specific elements of a si…	excluded based on title and abstract
42	International Journal Of Integrated CareInt J Integr Care	2007	Are joint health plans effective for coordination of health services? An analysis based on theory and Danish pre-reform results.	Strandberg-Larsen M Bernt Nielsen M Krasnik A	Since 1994 formal health plans have been used for coordination of health care services between the regional and local level in Denmark. From 2007 a substantial reform has changed the administrative boundaries of the system and a new tool for coordination has been introduced.	excluded based on title and abstract
43	BMC Health Services ResearchBMC Health Serv Res	2007	Towards a model for integrative medicine in Swedish primary care.	Sundberg T Halpin J Warenmark A Falkenberg T	Collaboration between providers of conventional care and complementary therapies (CTs) has gained in popularity but there is a lack of conceptualised models for delivering such care, i.e. integrative medicine (IM). The aim of this paper is to describe some key findings relevant to the development and implementation of a proposed model for IM adapted to Swedish primary care.	excluded based on title and abstract
44	Professional Case ManagementProf Case Manag	2007	An evidence-based approach to case management model selection for an acute care facility: is there really a preferred model?	Terra SM	This research seeks to determine whether there is adequate evidence-based justification for selection of one acute care case management model over another.	excluded based on title and abstract
45	Journal Of Biomedical InformaticsJ Biomed Inform	2007	Information infrastructure for inter-organizational mental health services: an actor network theory analysis of psychiatric rehabilitation.	Timpka T Bång M Delbanco T Walker J	In the supply of mental health services to communities, data and information are managed not only by clinical organizations, but also by welfare state agencies and charities. The aim of this study is to use methods of analysis from actor network theory to identify organizational interventions necessary for the development of an information infrastructure for inter-organizational mental health ser…	excluded based on title and abstract
46	Medicine, Health Care, And PhilosophyMed Health Care Philos	2007	Lifeworld-led healthcare: revisiting a humanising philosophy that integrates emerging trends.	Todres L Galvin K Dahlberg K	In this paper, we describe the value and philosophy of lifeworld-led care. Our purpose is to give a philosophically coherent foundation for lifeworld-led care and its core value as a humanising force that moderates technological progress. We begin by indicating the timeliness of these concerns within the current context of citizen-oriented, participative approaches to healthcare. We believe that …	excluded based on title and abstract
47	Radiology ManagementRadiol Manage	2007	Six Sigma and Lean concepts, a case study: patient centered care model for a mammography center.	Viau M Southern B	Boca Raton Community Hospital in South Florida decided to increase return while enhancing patient experience and increasing staff morale. They implemented a program to pursue "enterprise excellence" through Six Sigma methodologies. In order to ensure the root causes to delays and rework were addressed, a multigenerational project plan with 3 major components was developed. Step 1: Stabilize; Step…	excluded based on title and abstract
48	Med Care Res Rev	2007	Adapting a dynamic model of interorganizational cooperation to the health care sector.	Wells R, Weiner BJ.	Despite a recent proliferation of interorganizational networks in health care, there is very little empirical guidance about how to facilitate their success over time. The current study tests a theory of cooperative evolution in the context of five matched pairs of successful versus "challenging" initiatives within six community health center-led networks. Researchers collected initial data in 20…	excluded based on title and abstract
49	Social Work In Health CareSoc Work Health Care	2007	Collaborative models of patient care:new opportunities for hospital social workers.	Zimmerman J Dabelko HI	Hospitals are increasingly recognizing the importance of moving away from the traditional medical model of care to more collaborative models that integrate patients and families into the planning and delivery of healthcare. A few existing studies suggest that collaborative models of care result in higher levels of consumer satisfaction, treatment compliance, effective team performance, and increa…	excluded based on title and abstract
50	Paediatrics & Child HealthPaediatr Child Health	2007	Fetal Alert Network: An integrated population-based fetal care network - Linking conception to outcome.		Fetal diagnosis and intervention are changing the nature and natural history of many congenital anomalies treated today. Given the small cohort numbers and complexity of many congenital anomalies, an integrated network of accurate and timely information sharing is essential for evidence-based best clinical practice and outcomes.	excluded based on title and abstract
51	Healthcare Benchmarks Qual Improv	2008	New care model transforms facility.	[No authors listed]	*Nursing role is redefined; RNs now act more as case managers, with LPNs handling task-oriented activities. *Central nurses' station removed; alcoves created for atmosphere conducive to communication and collaboration. *Lean tool used to establish improvement targets and realize a reduction in errors.	excluded based on title and abstract
52	Annals Of Internal MedicineAnn Intern Med	2008	Will running the numbers first violate the principles of patient-centered care?	Boyd CM Leff B		excluded based on title and abstract
53	Emergency Medicine Journal: EMJEmerg Med J	2008	Integrated hospital emergency care improves efficiency.	Boyle AA Robinson SM Whitwell D Myers S Bennett TJ Hall N Haydock S Fritz Z Atkinson P	There is uncertainty about the most efficient model of emergency care. An attempt has been made to improve the process of emergency care in one hospital by developing an integrated model.	excluded based on title and abstract
54	Journal Of Pediatric Oncology Nursing: Official Journal Of The Association Of Pediatric Oncology NursesJ Pediatr Oncol Nurs	2008	A multidisciplinary model of care for childhood cancer survivors with complex medical needs.	Carlson CA Hobbie WL Brogna M Ginsberg JP	Long-term survival for children with cancer is often achieved at a considerable cost in terms of medical and psychological sequelae. Although many survivors are well and require only routine follow-up and surveillance, a cohort of survivors require comprehensive management of complex, chronic medical issues by multiple subspecialists. For these survivors, care delivered within the context of an a…	excluded based on title and abstract
55	Annals Of Internal MedicineAnn Intern Med	2008	Will running the numbers first violate the principles of patient-centered care?	Carter SF		excluded based on title and abstract
56	The Breast JournalBreast J	2008	Improving access to breast health services with an interdisciplinary model of care.	Castellanos MR Conte J Fadel DA Raia C Forte F Ahern K Smith M Elsayeh D Buchbinder S	This article reports a hospital's experience confronting a community crisis, stemming from local and national breast health access issues, and evaluates the subsequent effectiveness of the initiative to improve breast care service. An interdisciplinary Breast Care Facility was developed adjacent to a Community Hospital. Patients receiving breast cancer screening during the year prior to the Breas…	excluded based on title and abstract
57	Journal Of Healthcare Management / American College Of Healthcare ExecutivesJ Healthc Manag	2008	Organizational structure for addressing the attributes of the ideal healthcare delivery system.	Cowen M Halasyamani LK McMurtrie D Hoffman D Polley T Alexander JA	The Institute of Medicine's (IOM) report Crossing the Quality Chasm described the aims, characteristics, and components of the ideal healthcare system but did not provide the templates of organizational structures needed to achieve this vision. In this article, we review three principles of effective organizations to inform the design of a facilitative clinical care structure: a focus on the pati…	excluded based on title and abstract
58	Mod Healthc	2008	Focusing on the patient. Planetree guide touts patient-centered care model.	DerGurahian J.	no abstract	excluded based on title and abstract
59	Can J Nurs Res	2008	Looming dementia care crisis: Canada needs an integrated model of continuing care now!	Forbes DA, Neufeld A.	no abstract	excluded based on title and abstract
60	J Pain Symptom Manage	2008	Just palliative care? Integrated models of care.	Gwyther L.	no abstract	excluded based on title and abstract
61	Journal Of Pain And Symptom ManagementJ Pain Symptom Manage	2008	Clinical and economic impact of palliative care consultation.	Hanson LC Usher B Spragens L Bernard S	Palliative care consultation is the most common model of hospital-based services in the United States, but few studies examine the impact of this model. In a prospective study, we describe the impact of palliative care consultation on symptoms, treatment, and hospital costs. Patients receiving interdisciplinary palliative care consultations from 2002 to 2004 were approached for enrollment; 304 of…	excluded based on title and abstract
62	The Medical Journal Of AustraliaMed J Aust	2008	Seriously working together: integrated governance models to achieve sustainable partnerships between health care organisations.	Jackson CL Nicholson C Doust J Cheung L O'Donnell J	To identify sustainable governance arrangements for health care organisations undertaking integrated health service delivery based on best available evidence.	excluded based on title and abstract
63	Pflege ZeitschriftPflege Z	2008	[Alternative ambulatory care concepts--3: Integrated group home for seniors with mental disabilities: new perspectives for a new target group].	Jocham U		excluded based on title and abstract
64	Joint Commission Journal On Quality And Patient Safety / Joint Commission ResourcesJt Comm J Qual Patient Saf	2008	Improving treatment engagement in opioid-dependent outpatients with a motivated stepped-care adaptive treatment model.	King VL Brooner RK	Substance abuse treatment programs that provide long term care that includes methadone routinely treat patients with both the chronic and severe form of opioid dependence disorder. In the early 1990s the Addiction Treatment Services clinic at Johns Hopkins Bayview Medical Center began experiencing a growing problem with poor counseling attendance and high rates of continuing opioid and other drug…	excluded based on title and abstract
65	Schmerz (Berlin, Germany)Schmerz	2008	[Principles of treatment, coordination of medical care and patient education in fibromyalgia syndrome and chronic widespread pain].	Klement A Häuser W Brückle W Eidmann U Felde E Herrmann M Kühn-Becker H Offenbächer M Settan M Schiltenwolf M von Wachter M Eich W	A guideline for the treatment and diagnostic procedures for fibromyalgia syndrome (FMS) was developed in cooperation with 10 German medical and psychological associations and 2 patient self-help groups.	excluded based on title and abstract
66	Alternative Therapies In Health And MedicineAltern Ther Health Med	2008	Integrative mental health care: from theory to practice, Part 2.	Lake J	Integrative approaches will lead to more accurate and different understandings of mental illness. Beneficial responses to complementary and alternative therapies provide important clues about the phenomenal nature of the human body in space-time and disparate biological, informational, and energetic factors associated with normal and abnormal psychological functioning. The conceptual framework of…	excluded based on title and abstract
67	BMC Health Services ResearchBMC Health Serv Res	2008	Advancing theories, models and measurement for an interprofessional approach to shared decision making in primary care: a study protocol.	Légaré F Stacey D Graham ID Elwyn G Pluye P Gagnon MP Frosch D Harrison MB Kryworuchko J Pouliot S Desroches S	Shared decision-making (SDM) is defined as a process by which a healthcare choice is made by practitioners together with the patient. Although many diagnostic and therapeutic processes in primary care integrate more than one type of health professional, most SDM conceptual models and theories appear to be limited to the patient-physician dyad. The objectives of this study are to develop a concept…	excluded based on title and abstract
68	AMIA ... Annual Symposium Proceedings / AMIA Symposium. AMIA SymposiumAMIA Annu Symp Proc	2008	Patient-centered design: conceptually modeling the health care consumer.	LeRouge C Ma J De Leo G Flaherty J	Traditional information systems (IS) development adopts a systematic approach without necessarily using a specific user model that personalizes the system to one or more user groups. This field study demonstrates the value and application of two user-centered design tools user -- profiles and personas -- as a part of the methodology to develop a smart phone application to assist elderly diabetes …	excluded based on title and abstract
69	Canadian Family Physician Médecin De Famille CanadienCan Fam Physician	2008	Enhancing family physician capacity to deliver quality palliative home care: an end-of-life, shared-care model.	Marshall D Howell D Brazil K Howard M Taniguchi A	Family physicians face innumerable challenges to delivering quality palliative home care to meet the complex needs of end-of-life patients and their families.	excluded based on title and abstract
70	Kinderkrankenschwester: Organ Der Sektion Kinderkrankenpflege / Deutsche Gesellschaft Für Sozialpädiatrie Und Deutsche Gesellschaft Für KinderheilkundeKinderkrankenschwester	2008	[Decubitus ulcer prevention expert standard--from theory to general practice. Applications in an interdisciplinary pediatric intensive care unit (II)].	Metzdorf M		excluded based on title and abstract
71	Nursing OutlookNurs Outlook	2008	Patient-centered care--a new focus on a time-honored concept.	Mitchell PH		excluded based on title and abstract
72	Organizational Ethics: Healthcare, Business, And Policy: OEOrgan Ethic	2008	Person-centered work environments, psychological safety, and positive affect in healthcare: a theoretical framework.	Rathert C May DR	We propose that in order to systematically improve healthcare quality, healthcare organizations (HCOs) need work environments that are person-centered: environments that support the careprovider as well as the patient. We further argue that HCOs have a moral imperative to provide a workplace where professional care standards can be achieved. We draw upon a large body of research from several disc…	excluded based on title and abstract
73	Healthcare Quarterly (Toronto, Ont.)Healthc Q	2008	A framework for the development and implementation of an advanced practice role for physiotherapists that improves access and quality of care for patients.	Robarts S Kennedy D MacLeod AM Findlay H Gollish J	A new model of care has been implemented at the Sunnybrook Holland Orthopaedic and Arthritic Centre that expands the role of physiotherapists to improve access and quality of care for patients requiring hip and knee replacement surgery. An advanced practice physiotherapist (APP) role was created to support both referral management and post-operative care to reduce surgeon workload and better stre…	excluded based on title and abstract
74	Revue Médicale SuisseRev Med Suisse	2008	[Continuity, coordination and integration of care: from theory to practice].	Schaller P Gaspoz JM	If the Swiss health care system has reached several important objectives, fragmentation of its organization alter its efficacy, its effectiveness and its quality. Numerous experts put forward the necessity of coordinating care and services, particularly for complex and, most often, chronic diseases. Physicians have a key role to play in that coordination, but the exponential growth of medical kno…	excluded based on title and abstract
75	Annals Of Internal MedicineAnn Intern Med	2008	Will running the numbers first violate the principles of patient-centered care?	Sherrick RC		excluded based on title and abstract
76	The Canadian Journal Of UrologyCan J Urol	2008	Developing a continence care centre using an urban/academic model of continence care.	Stothers L Wilkie D Lieblich P Wilson P	This paper describes the process of adopting the Canadian Continence Foundation's urban/academic model of continence care in the development of British Columbia's Bladder Care Centre, using a process that can serve as a model for other jurisdictions across Canada and internationally.	excluded based on title and abstract
77	Current Oncology (Toronto, Ont.)Curr Oncol	2008	Integrating science and human values for cancer patient care.	Sutcliffe SB	The burden of cancer continues to increase globally, with substantial personal, societal, and economic consequences. Population growth and aging underlie this increase-a reflection of the effect of population health interventions in the last two centuries. Much of this gain has come through observation, derivation of evidence, and rigorous application of valid science to the public, both healthy …	excluded based on title and abstract
78	Annals Of The Academy Of Medicine, SingaporeAnn Acad Med Singapore	2008	Bridging the gap between primary and specialist care--an integrative model for stroke.	Venketasubramanian N Ang YH Chan BP Chan P Heng BH Kong KH Kumari N Lim LL Phang JS Toh MP Widjaja S Wong LM Yin A Cheah J	Stroke is a major cause of death and disability in Singapore and many parts of the world. Chronic disease management programmes allow seamless care provision across a spectrum of healthcare facilities and allow appropriate services to be brought to the stroke patient and the family. Randomised controlled trials have provided evidence for efficacious interventions. After the management of acute st…	excluded based on title and abstract
79	Annals Of Internal MedicineAnn Intern Med	2008	Will running the numbers first violate the principles of patient-centered care?	Vijan S Hayward RA Ubel P		excluded based on title and abstract
80	J Am Coll Health	2008	Primary care providers' perceptions of and experiences with an integrated healthcare model.	Westheimer JM, Steinley-Bumgarner M, Brownson C.	The authors examined the experiences of primary care providers participating in an integrated healthcare service between mental health and primary care in a university health center. In this program, behavioral health providers work collaboratively with primary care providers in the treatment of students. Participants consisted of the 10 primary care providers participating in the program during …	excluded based on title and abstract
81	AMIA ... Annual Symposium Proceedings / AMIA Symposium. AMIA SymposiumAMIA Annu Symp Proc	2008	Engineering of a clinical decision support framework for the point of care use.	Wilk S Michalowski W O'Sullivan D Farion K Matwin S	Computerized decision support for use at the point of care has to be comprehensive. It means that clinical information stored in electronic health records needs to be integrated with various forms of clinical knowledge (elicited from experts, discovered from data or summarized in systematic reviews of clinical trials). In order to provide such comprehensive support we created the MET-A3Support fr…	excluded based on title and abstract
82	The American Journal Of Hospice & Palliative CareAm J Hosp Palliat Care	2008	Palliative care in Japan: current status and a nationwide challenge to improve palliative care by the Cancer Control Act and the Outreach Palliative Care Trial of Integrated Regional Model (OPTIM) study.	Yamagishi A Morita T Miyashita M Akizuki N Kizawa Y Shirahige Y Akiyama M Kei Hirai Kudo T Yamaguchi T Fukushima A Eguchi K	Palliative care is an essential part of integrated cancer treatment. To improve palliative care throughout Japan, a nationwide demonstration project, the Outreach Palliative Care Trial of Integrated Regional Model (OPTIM) study, is ongoing. This article reviews the current status and the problems of palliative care in Japan and introduces the OPTIM study. Although the number of palliative care se…	excluded based on title and abstract
83	Chronic Respiratory DiseaseChron Respir Dis	2009	Cost analysis of an integrated care model in the management of acute exacerbations of chronic obstructive pulmonary disease.	Bakerly ND Davies C Dyer M Dhillon P	Home treatment models for acute exacerbations of chronic obstructive pulmonary disease (AECOPD) proved to be a safe alternative to hospitalization. These models have the potential to free up resources; however, in the United Kingdom, it remains unclear to whether they provide cost savings compared with hospital treatment. Over a 12-month period from August 2003, 130 patients were selected for the…	excluded based on title and abstract
84	Anästhesiologie, Intensivmedizin, Notfallmedizin, Schmerztherapie: AINSAnasthesiol Intensivmed Notfallmed Schmerzther	2009	[Integration of principles of palliative medicine into treatment of patients in intensive care units].	Clemens KE Klaschik E	Intensive care medicine, as well as palliative medicine, is dealing with the limits of life-preserving care. Decision-making in matters of life and death is one of the greatest challenges for physicians, because it may be an area of conflict with regard to aspects of patient autonomy, medical prognosis and the ethics of medical care. At first sight palliative medicine and intensive care medicine …	excluded based on title and abstract
85	Health Affairs (Project Hope)Health Aff (Millwood)	2009	Evidence on the Chronic Care Model in the new millennium.	Coleman K Austin BT Brach C Wagner EH	Developed more than a decade ago, the Chronic Care Model (CCM) is a widely adopted approach to improving ambulatory care that has guided clinical quality initiatives in the United States and around the world. We examine the evidence of the CCM's effectiveness by reviewing articles published since 2000 that used one of five key CCM papers as a reference. Accumulated evidence appears to support the…	excluded based on title and abstract
86	Journal Of Nursing Care QualityJ Nurs Care Qual	2009	Facilitating patients' diabetes self-management: a primary care intervention framework.	Corser W Xu Y	A quality primary care framework for diabetes self-management (DSM) is presented on the basis of prevalent office setting changes. Recent DSM research and literature are reviewed concerning (a) patients' DSM perceptions and office visit experiences and (b) more effective office-based DSM programs. This quality primary care framework enables nurse clinicians to more consistently assess and integra…	excluded based on title and abstract
87	Healthc Q	2009	Alberta's systems approach to chronic disease management and prevention utilizing the expanded chronic care model.	Delon S, Mackinnon B; Alberta Health CDM Advisory Committee.	Alberta's integrated approach to chronic disease management programming embraces client-centred care, supports self-management and facilitates care across the continuum. This paper presents strategies implemented through collaboration with primary care to improve care of individuals with chronic conditions, evaluation evidence supporting success and lessons learned from the Alberta perspective.	excluded based on title and abstract
88	Professioni InfermieristicheProf Inferm	2009	[Home care in lombardy region: comparative analysis of organizational models chosen by aziende sanitarie locali (local health centre) from the introduction of the social-sanitary voucher].	Di Meo S Giussani MG Mosconi MA	The growth of health request points out the necessity to answer in a different way to the social-sanitary needs of the population, in order to guarantee and organize services focused on the person's needs, which must be highly appropriated, timely, efficacious, and characterized by an efficient administration of the resources. The Lombardy Region, adopting these suggestions, through the regional …	excluded based on title and abstract
89	Journal Of Clinical EpidemiologyJ Clin Epidemiol	2009	Integration of patient and provider assessments of mobility and self-care resulted in unidimensional item-response theory scales.	Farin E	The objective of this study was to develop a questionnaire that could integrate patient and provider items on mobility and self-care into unidimensional scales. The instrument should be suitable for various measurement models (patient and provider data [PAT-PRO], only patient data [PAT], only provider data [PRO]).	excluded based on title and abstract
90	Patient Education And CounselingPatient Educ Couns	2009	Reconsidering the team concept: educational implications for patient-centered cancer care.	Haidet P Fecile ML West HF Teal CR	Patient-centered cancer care has become a priority in the oncology field. Increasing efforts to train oncologists in communication skills have led to a growing literature on patient-centered cancer education. In addition, systems approaches have led to an increased emphasis on the concept of teams as an organizing framework for cancer care. In this essay, we examine issues involved in educating t…	excluded based on title and abstract
91	BMC Health Services ResearchBMC Health Serv Res	2009	Out-of-hours care in western countries: assessment of different organizational models.	Huibers L Giesen P Wensing M Grol R	Internationally, different organizational models are used for providing out-of-hours care. The aim of this study was to assess prevailing models in order to identify their potential strengths and weaknesses.	excluded based on title and abstract
92	Health Services ResearchHealth Serv Res	2009	Multilevel analysis of the chronic care model and 5A services for treating tobacco use in urban primary care clinics.	Hung DY Shelley DR	To examine the chronic care model (CCM) as a framework for improving provider delivery of 5A tobacco cessation services.	excluded based on title and abstract
93	Nursing TimesNurs Times	2009	A Slovenian model of integrated care for older people can offer solutions for NHS services.	Jones H Wilding S	The population in Britain is ageing and creating a burden on healthcare that will require the NHS and social care to deliver innovative strategies. This article outlines a visit to Slovenia to view a model of care that fits in well with the Department of Health's integrated care approach to the care of older people and those with long term conditions.	excluded based on title and abstract
94	International Journal For Quality In Health Care: Journal Of The International Society For Quality In Health Care / IsquaInt J Qual Health Care	2009	Health care process modelling: which method when?	Jun GT Ward J Morris Z Clarkson J	The role of process modelling has been widely recognized for effective quality improvement. However, application in health care is somewhat limited since the health care community lacks knowledge about a broad range of methods and their applicability to health care. Therefore, the objectives of this paper are to present a summary description of a limited number of distinct modelling methods and e…	excluded based on title and abstract
95	Archives Of Physical Medicine And RehabilitationArch Phys Med Rehabil	2009	Models for integrating rehabilitation and primary care: a scoping study.	McColl MA Shortt S Godwin M Smith K Rowe K O'Brien P Donnelly C	To describe the scope and breadth of knowledge currently available regarding the integration of rehabilitation and primary care services.	excluded based on title and abstract
96	Gesundheitswesen (Bundesverband Der Ärzte Des Öffentlichen Gesundheitsdienstes (Germany))Gesundheitswesen	2009	[Methods for organisational health services research].	Pfaff H Albert US Bornemann R Ernstmann N Gostomzyk J Gottwik MG Heller G Höhmann U Karbach U Ommen O Wirtz M	On 1 July 2009, the German Network for Health Services Research [Deutsches Netzwerk Versorgungsforschung e. V. (DNVF e. V.)] approved the Memorandum III "Methods for Health Services Research", supported by the member societies mentioned below and published in this journal (Gesundheitswesen 2009; 71: 505-510). The focus of this part of the Memorandum III "Methods for health services research" is o…	excluded based on title and abstract
97	AIDS Patient Care And StdsAIDS Patient Care STDS	2009	Impact of service delivery model on health care access among HIV-positive women in New York City.	Pillai NV Kupprat SA Halkitis PN	As the New York City HIV=AIDS epidemic began generalizing beyond traditionally high-risk groups in the early 1990s, AIDS Service Organizations (ASO) sought to increase access to medical care and broaden service offerings to incorporate the needs of low-income women and their families. Strategies to achieve entry into and retention in medical care included the development of integrated care facili…	excluded based on title and abstract
98	Studies In Health Technology And InformaticsStud Health Technol Inform	2009	From e-Health to integrated health care: theory and practice.	Prijatelj V Rajkovic U	Health care organizations and providers are under constant pressure to do more with less. On the other hand, users of health care services are faced with problems due to errors in communication between professionals, fragmentation of care and gaps in the continuum of care.	excluded based on title and abstract
99	Journal Of Obstetrics And Gynaecology Canada: JOGC = Journal D'obstétrique Et Gynécologie Du Canada: JOGCJ Obstet Gynaecol Can	2009	Ontario care providers' considerations regarding models of maternity care.	Smith C Brown JB Stewart M Trim K Freeman T Beckhoff C Kasperski J	There is currently a crisis in the delivery of maternity care in Canada, in part due to the significant decline in the number of professionals who provide intrapartum care. This study was undertaken (1) to elicit care providers' opinions regarding seven proposed models of maternity care, (2) to explore barriers to collaborative interprofessional practice, and (3) to identify factors that would en…	excluded based on title and abstract
100	Health And Human RightsHealth Hum Rights	2009	Global goes local: integrating human rights principles into a county health care reform project.	Solomon R	In the United States, city and county governments are often responsible for implementing health policies and programs on behalf of state and federal governments. However, local jurisdictions have generally not capitalized on their own expertise or on local knowledge to advocate rights-based health care reform. Working with local public health officials to develop a rights-based health care reform…	excluded based on title and abstract
101	International Journal Of Environmental Research And Public HealthInt J Environ Res Public Health	2009	Emerging patient-driven health care models: an examination of health social networks, consumer personalized medicine and quantified self-tracking.	Swan M	A new class of patient-driven health care services is emerging to supplement and extend traditional health care delivery models and empower patient self-care. Patient-driven health care can be characterized as having an increased level of information flow, transparency, customization, collaboration and patient choice and responsibility-taking, as well as quantitative, predictive and preventive as…	excluded based on title and abstract
102	The Journal Of Ambulatory Care ManagementJ Ambul Care Manage	2009	Accessing patient-centered care using the advanced access model.	Tantau C	Waits and delays for healthcare are legendary. These delays are not only frustrating and potentially hazardous for patients and providers but also represent significant cost to office practices. The traditional medical model that defines urgent care versus routine care is a vain and futile attempt to sort demand. This approach is at constant odds with patients' definition of urgency. Trusting pat…	excluded based on title and abstract
103	Revista Panamericana De Salud Pública = Pan American Journal Of Public HealthRev Panam Salud Publica	2009	Integrated health care networks in Latin America: toward a conceptual framework for analysis.	Vázquez ML Vargas I Unger JP Mogollón A Silva MR Paepe Pd		excluded based on title and abstract
104	American Journal Of Preventive MedicineAm J Prev Med	2010	E-health research and patient-centered care examining theory, methods, and application.	Atienza AA Hesse BW Gustafson DH Croyle RT		excluded based on title and abstract
105	Health Informatics JournalHealth Informatics J	2010	Facilitating stroke care planning through simulation modelling.	Bayer S Petsoulas C Cox B Honeyman A Barlow J	Stroke is a leading cause of death and long-term severe disability. A major difficulty facing stroke care provision in the UK is the lack of service integration between the many authorities, professionals and stakeholders involved in the process. The objective of this article is to describe a prototype model to support integrative planning for local stroke care services.The model maps the flow of…	excluded based on title and abstract
106	Annali Di Igiene: Medicina Preventiva E Di ComunitàAnn Ig	2010	[An organizational model for safety management in health services].	Cacciari P Diodato M La Cioppa R Lazzari C	The authors are reporting a practical experience about safety management of health workers through the adoption of a management model inspired to the indications of International Standard for Quality Management. In the discussion they describe the integration path between the Prevention and protection Service and the Quality Office of the University Hospital of Bologna in order to promote the acc…	excluded based on title and abstract
107	BMC Health Services ResearchBMC Health Serv Res	2010	Practitioners' validation of framework of team-oriented practice models in integrative health care: a mixed methods study.	Gaboury I Boon H Verhoef M Bujold M Lapierre LM Moher D	Biomedical and Complementary and Alternative Medicine (CAM) academic and clinical communities have yet to arrive at a common understanding of what Integrative healthcare (IHC) is and how it is practiced. The Models of Team Health Care Practice (MTHP) framework is a conceptual representation of seven possible practice models of health care within which teams of practitioners could elect to practic…	excluded based on title and abstract
108	Philosophy, Ethics, And Humanities In Medicine: PEHMPhilos Ethics Humanit Med	2010	A diagnosis of conflict: theoretical barriers to integration in mental health services & their philosophical undercurrents.	Gerard NM	This paper examines the philosophical substructure to the theoretical conflicts that permeate contemporary mental health care in the UK. Theoretical conflicts are treated here as those that arise among practitioners holding divergent theoretical orientations towards the phenomena being treated. Such conflicts, although steeped in history, have become revitalized by recent attempts at integrating …	excluded based on title and abstract
109	International Journal Of Integrated CareInt J Integr Care	2010	Integrated care as a scientific discipline: the need for more theory and new analytical methods.	Goodwin N		excluded based on title and abstract
110	Clin Perinatol	2010	The role of regional collaboratives: the California Perinatal Quality Care Collaborative model.	Gould JB.	Improving the outcome of the infants cared for in one's neonatal intensive care unit is the main objective of improvement projects that are pursued independently or as a member of a national collaborative. Regional quality improvement collaborations represent the intersection of hospital-based and community-based medicine offering the possibility of coordinated improvement efforts conducted at bo…	excluded based on title and abstract
111	Journal Of Psychiatric And Mental Health NursingJ Psychiatr Ment Health Nurs	2010	Applying interdisciplinary theory in the care of Aboriginal women's mental health.	Green BL	This paper describes theories from various disciplines that are useful in conceptualizing and reflecting on the mental health of Aboriginal women. Critical social theory (sociology), Parse's human becoming theory (nursing) and ecological systems theory (developmental psychology) are considered valuable theories that aid in nursing praxis. These papers discuss how these different theoretical appro…	excluded based on title and abstract
112	Journal For Healthcare Quality: Official Publication Of The National Association For Healthcare QualityJ Healthc Qual	2010	Development of a concept map to convey understanding of patient and family-centered care.	Guion WK Mishoe S Passmore GG Witter P	Even though the expression "Patient and Family-Centered Care (PFCC)" is widely used, there remains a lack of clarity regarding how the fundamental tenets of PFCC fit with our current model of healthcare. The purpose of this manuscript was to describe the first step in developing an organizational understanding of the operational construct for PFCC utilizing a concept map and the fundamental conce…	excluded based on title and abstract
113	Studies In Health Technology And InformaticsStud Health Technol Inform	2010	Key common determinants for adoption of wireless technology in healthcare for India and Pakistan: development of a conceptual model.	Hafeez-Baig A Gururajan R	This study explores the perception and views of healthcare professionals in the subcontinent (India and Pakistan) towards the wireless handheld technology in the healthcare setting. A mixed methodology was adopted to explore the determinants of the wireless handheld devices in the healthcare setting. Interviews were conducted with 30 healthcare professionals to explore the initial themes. This wa…	excluded based on title and abstract
114	Caring	2010	The home-based chronic care model: a platform for partnership for the provision of a patient-centered medical home.	Hennessey B, Suter P, Harrison G.	Even as the way forward for health care reform was recently thrown into turmoil, key players at Baptist Health Home Health and Hospice break down the components of true health care reform for patients with complex chronic conditions. For these individuals, a reformed system would improve and coordinate their care, base this care on the patients' (rather than the system's) needs, empower patients …	excluded based on title and abstract
115	Collegian (Royal College Of Nursing, Australia)Collegian	2010	Can principles of the Chronic Care Model be used to improve care of the older person in the acute care sector?	Hickman LD Rolley JX Davidson PM	There is increasing evidence that hospitals are failing to meet the needs of older people. As a consequence acute care needs to be adapted to meet the needs of older people. Although initially developed for chronic conditions the Chronic Care Model (CCM) provides useful strategies for improving continuity and quality of care. METHOD/AIM: This paper describes the elements of the CCM and discusses …	excluded based on title and abstract
116	The Journal Of Ambulatory Care ManagementJ Ambul Care Manage	2010	Guiding principles for payment system reform: commentary on "Achieving cost control, care coordination, and quality improvement through incremental payment system reform".	Kelly WP Wendt SW Vogel BB	The focus of healthcare payment reform must be on the "value equation"--improving the quality of care while reducing or controlling costs. Adhering to key principles related to value will yield successful payment transformation and result in more coordinated care and improved patient outcomes. Actionable data and information for setting goals and measuring progress is an essential element.	excluded based on title and abstract
117	Soins; La Revue De Référence InfirmièreSoins	2010	[Cooperation protocols, which concept for nursing care?].	Le Boeuf D	The implementation of cooperation protocols as provided for by the "Hospital, patients, health and regions" Law may greatly alter the organisation of healthcare practices. But an excessively limited vision, focused on the medical act to be delegated, might remove the clinical aspect of the nurse's role and reduce it to merely executing prescriptions. The French National Order of Nurses, through t…	excluded based on title and abstract
118	Milbank Q	2010	Demand and supply-based operating modes--a framework for analyzing health care service production.	Lillrank P, Groop PJ, MalmstrÃ¶m TJ.	CONTEXT: The structure of organizations that provide services should reflect the possibilities of and constraints on production that arise from the market segments they serve. Organizational segmentation in health care is based on urgency and severity as well as disease type, bodily function, principal method, or population subgroup. The result is conflicting priorities, goals, and performance me…	excluded based on title and abstract
119	Clinical Nurse Specialist CNSClin Nurse Spec	2010	The clinical nurse specialist role in developing a geropalliative model of care.	Mahler A	The purpose of this article was to share the experiences and knowledge gained of the clinical nurse specialist's (CNS's) role in the development and implementation of an interdisciplinary geropalliative model of care.	excluded based on title and abstract
120	Journal Of Interprofessional CareJ Interprof Care	2010	"Riding the bumpy seas": or the impact of the Knowledge Skills Framework component of the Agenda for Change initiative on staff in intermediate care settings.	McClimens A Nancarrow S Moran A Enderby P Mitchell C	This paper explores the compatibility of the recently modernized NHS pay structure, "Agenda for Change" (AfC) with the workforce flexibilities arising within intermediate care services in the NHS in England. The findings reported here were an unanticipated outcome of a larger, Department of Health (England) study which explored the impact of workforce flexibility on the costs and outcomes of olde…	excluded based on title and abstract
121	Issue Brief (Commonwealth Fund)Issue Brief (Commonw Fund)	2010	The group employed model as a foundation for health care delivery reform.	Minott J Helms D Luft H Guterman S Weil H	With a focus on delivering low-cost, high-quality care, several organizations using the group employed model (GEM)-with physician groups whose primary and specialty care physicians are salaried or under contract-have been recognized for creating a culture of patient-centeredness and accountability, even in a toxic fee-for-service environment. The elements that leaders of such organizations identi…	excluded based on title and abstract
122	Critical Care MedicineCrit Care Med	2010	Models for structuring a clinical initiative to enhance palliative care in the intensive care unit: a report from the IPAL-ICU Project (Improving Palliative Care in the ICU).	Nelson JE Bassett R Boss RD Brasel KJ Campbell ML Cortez TB Curtis JR Lustbader DR Mulkerin C Puntillo KA Ray DE Weissman DE	To describe models used in successful clinical initiatives to improve the quality of palliative care in critical care settings.	excluded based on title and abstract
123	Quality In Primary CareQual Prim Care	2010	Fostering clinical engagement and medical leadership and aligning cultural values: an evaluation of a general practice specialty trainee integrated training placement in a primary care trust.	Ruston A Tavabie A	To report on the extent to which a general practice specialty trainee integrated training placement (ITP) developed the leadership skills and knowledge of general practice specialty trainees (GPSTRs) and on the potential of the ITP to improve clinical engagement.	excluded based on title and abstract
124	Academic Medicine: Journal Of The Association Of American Medical CollegesAcad Med	2010	Commentary: health care payment reform and academic medicine: threat or opportunity?	Shomaker TS	Discussion of the flaws of the current fee-for-service health care reimbursement model has become commonplace. Health care costs cannot be reduced without moving away from a system that rewards providers for providing more services regardless of need, effectiveness, or quality. What alternatives are likely under health care reform, and how will they impact the challenged finances of academic medi…	excluded based on title and abstract
125	BMC Health Services ResearchBMC Health Serv Res	2010	Is the Kaiser Permanente model superior in terms of clinical integration?: a comparative study of Kaiser Permanente, Northern California and the Danish healthcare system.	Strandberg-Larsen M Schiøtz ML Silver JD Frølich A Andersen JS Graetz I Reed M Bellows J Krasnik A Rundall T Hsu J	Integration of medical care across clinicians and settings could enhance the quality of care for patients. To date, there is limited data on the levels of integration in practice. Our objective was to compare primary care clinicians' perceptions of clinical integration and three sub-aspects in two healthcare systems: Kaiser Permanente, Northern California (KPNC) and the Danish healthcare system (…	excluded based on title and abstract
126	Archives Of Orthopaedic And Trauma SurgeryArch Orthop Trauma Surg	2010	Management of osteoporosis-related bone fractures: an integrated concept of care.	Strassberger C Unger L Weber AT Defer A Bonnaire FA	Multidisciplinary medical management of osteoporosis and osteoporosis-related fractures is still an important treatment issue today. In view of ethiopathology of osteoporosis and the future demographic development an increasing socioeconomic burden has to be estimated. A prerequisite for an effective secondary prophylaxis of osteoporotic fractures is the implementation of a treatment network, wit…	excluded based on title and abstract
127	Jt Comm Perspect	2011	New primary care medical home option for accredited ambulatory care organizations: patient-centeredness and care coordination key to new model.	[No authors listed]	no abstract	excluded based on title and abstract
128	The West Indian Medical JournalWest Indian Med J	2011	Integrating mental health into primary care an integrative collaborative primary care model--the Jamaican experience.	Abel WD Richards-Henry M Wright EG Eldemire-Shearer D	Many low-income countries face enormous constraints which limit the development of mental health services. The World Health Organization (WHO) made ten recommendations to facilitate the development of mental health services; among these is the integration of mental health into primary care. Jamaica developed an integrated collaborative system of mental health care through the adoption of a primar…	excluded based on title and abstract
129	Journal Of Advanced NursingJ Adv Nurs	2011	Struggling to create new boundaries: a grounded theory study of collaboration between nurses and parents in the care process in Iran.	Aein F Alhani F Mohammadi E Kazemnejad A	To develop a substantive grounded theory of nurse-mother interaction in the care of chronically ill children in hospital setting.	excluded based on title and abstract
130	The Journal Of Family PracticeJ Fam Pract	2011	Traditional or centralized models of diabetes care: the multidisciplinary diabetes team approach.	Bratcher CR Bello E	Specialized diabetes care (SDC) centers utilize a multidisciplinary diabetes team to provide patients with highly individualized care. Patients at SDC centers receive their integrated diabetes care in one place--the "one-stop" approach. The components of the SDC center model are: medical care; individualized diabetes education; nutrition; exercise and lifestyle coaching; counseling; monitoring of…	excluded based on title and abstract
131	Conf Proc IEEE Eng Med Biol Soc	2011	The center for integration of medicine and innovative technologies (CIMIT): a proven model to speed the cycle of healthcare innovation.	Brenan CJ.	CIMIT is a Boston-wide consortium of premier clinical, research and academic institutions dedicated to improving patient care through application of innovative enabling technology.	excluded based on title and abstract
132	Can J Ophthalmol	2011	Model of interprofessional collaboration in the care of glaucoma patients and glaucoma suspects.	Canadian Glaucoma Society Committee on Interprofessional Collaboration in Glaucoma Care.	no abstract	excluded based on title and abstract
133	International Journal Of Evidence-Based HealthcareInt J Evid Based Healthc	2011	A comprehensive systematic review of visitation models in adult critical care units within the context of patient- and family-centred care.	Ciufo D Hader R Holly C	The aim of this review was to appraise and synthesise the best available evidence on visitation models used in adult intensive care units in acute care hospitals and to explicate their congruence with the core concepts of patient- and family-centred care (PFCC).	excluded based on title and abstract
134	Asia Pacific Family MedicineAsia Pac Fam Med	2011	Are patient-centered care values as reflected in teaching scenarios really being taught when implemented by teaching faculty? A discourse analysis on an Indonesian medical school's curriculum.	Claramita M Sutomo AH Graber MA Scherpbier AJ	According to The Indonesian Medical Council, 2006, Indonesian competence-based medical curriculum should be oriented towards family medicine. We aimed to find out if the educational goal of patient-centered care within family medicine (comprehensive care and continuous care) were adequately transferred from the expected curriculum to implemented curriculum and teaching process.	excluded based on title and abstract
135	Nursing Management (Harrow, London, England: 1994)Nurs Manag (Harrow)	2011	A model of care that values collaboration and innovation.	Coia D Downie S Moir E	This article outlines the rationale behind the launch of Healthcare Improvement Scotland. It describes how the new body will work with other organisations, as well as with patients, the public and health professionals. By ensuring that its work is clinically credible and is robustly evaluated, it aims to establish a reputation as a centre of excellence for healthcare improvement.	excluded based on title and abstract
136	Psychiatric Rehabilitation JournalPsychiatr Rehabil J	2011	Integrated primary and mental health care services: an evolving partnership model.	Davis KE Brigell E Christiansen K Snyder M McDevitt J Forman J Storfjell JL Wilkniss SM	Persons with serious psychiatric disabilities experience high rates of medical co-morbidities that, if properly treated, could improve overall well-being and the course of recovery.	excluded based on title and abstract
137	Radiol Technol	2011	A patient-centered care model.	Enes JE.	no abstract	excluded based on title and abstract
138	Annals Of Family MedicineAnn Fam Med	2011	The values and value of patient-centered care.	Epstein RM Street RL Jr		excluded based on title and abstract
139	Australasian Psychiatry: Bulletin Of Royal Australian And New Zealand College Of PsychiatristsAustralas Psychiatry	2011	A community mental health service delivery model: integrating the evidence base within existing clinical models.	Flannery F Adams D O'Connor N	A model of care for community mental health services was developed by reviewing the available literature, surveying ?best practice? and evaluating the performance of existing services in a metropolitan area mental health service servicing a population of approximately 1.1 million people.	excluded based on title and abstract
140	Implementation Science: ISImplement Sci	2011	Measuring organizational readiness for knowledge translation in chronic care.	Gagnon MP Labarthe J Légaré F Ouimet M Estabrooks CA Roch G Ghandour el K Grimshaw J	Knowledge translation (KT) is an imperative in order to implement research-based and contextualized practices that can answer the numerous challenges of complex health problems. The Chronic Care Model (CCM) provides a conceptual framework to guide the implementation process in chronic care. Yet, organizations aiming to improve chronic care require an adequate level of organizational readiness (OR…	excluded based on title and abstract
141	Pain Medicine (Malden, Mass.)Pain Med	2011	A whole-person model of care for persistent pain: from conceptual framework to practical application.	Hayes C Hodson FJ	The study was set in an Australian tertiary public hospital multidisciplinary pain center.	excluded based on title and abstract
142	Health Affairs (Project Hope)Health Aff (Millwood)	2011	Early lessons from accountable care models in the private sector: partnerships between health plans and providers.	Higgins A Stewart K Dawson K Bocchino C	New health care delivery and payment models in the private sector are being shaped by active collaboration between health insurance plans and providers. We examine key characteristics of several of these private accountable care models, including their overall efforts to improve the quality, efficiency, and accountability of care; their criteria for selecting providers; the payment methods and pe…	excluded based on title and abstract
143	Advances In Health Care ManagementAdv Health Care Manag	2011	Addressing dysfunctional relations among healthcare teams: improving team cooperation through applied organizational theories.	Horwitz SK Horwitz IB Barshes NR	Previous research has demonstrated that communication failure and interpersonal conflicts are significant impediments among health-care teams to assess complex information and engage in the meaningful collaboration necessary for optimizing patient care. Despite the prolific research on the role of effective teamwork in accomplishing complex tasks, such findings have been traditionally applied to …	excluded based on title and abstract
144	Obstetrics And GynecologyObstet Gynecol	2011	Great minds don't think alike: collaborative maternity care at San Francisco General Hospital.	Hutchison MS Ennis L Shaw-Battista J Delgado A Myers K Cragin L Jackson RA	For more than 30 years the collaboration between obstetrician-gynecologists and certified nurse-midwives at San Francisco General Hospital has led to the provision of high-quality care to women and families. This enduring partnership has been sustained by shared goals and values, most notably a commitment to excellence in both providing care to the underserved and training the next generation of …	excluded based on title and abstract
145	Quality Management In Health CareQual Manag Health Care	2011	A healthcare Lean Six Sigma System for postanesthesia care unit workflow improvement.	Kuo AM Borycki E Kushniruk A Lee TS	The aim of this article is to propose a new model called Healthcare Lean Six Sigma System that integrates Lean and Six Sigma methodologies to improve workflow in a postanesthesia care unit.	excluded based on title and abstract
146	BMC Health Services ResearchBMC Health Serv Res	2011	A conceptual framework for interprofessional shared decision making in home care: protocol for a feasibility study.	Légaré F Stacey D Brière N Desroches S Dumont S Fraser K Murray MA Sales A Aubé D	Shared decision making (SDM) is fundamental to informed consent and client-centered care. So far, SDM frameworks have been limited to the client-physician dyad, even though care is increasingly delivered by interprofessional (IP) teams. IP collaboration is especially essential in home care, one of health care's most rapidly growing areas. This study will assess whether it is possible to practice …	excluded based on title and abstract
147	The Journal Of Adolescent Health: Official Publication Of The Society For Adolescent MedicineJ Adolesc Health	2011	Patients' perspective on factors that facilitate transition from child-centered to adult-centered health care: a theory integrated metasummary of quantitative and qualitative studies.	Lugasi T Achille M Stevenson M	The purpose of this review was twofold. First, to summarize systematically the state of the research conducted on the perspective of patients on transition from child-centered care to adult-centered care (ACC). Second, based on this review of patients' perspective, to identify factors that facilitate transition to ACC.	excluded based on title and abstract
148	Journal Of Nursing ManagementJ Nurs Manag	2011	Development of a model of situational leadership in residential care for older people.	Lynch BM McCormack B McCance T	The aim of the present study was to present the process used to develop a composite model of situational leadership enacted within a person-centred nursing framework in residential care.	excluded based on title and abstract
149	Aust J Rural Health	2011	Developing a sustainable model of rural cancer care: the Western Australian Cancer Network project.	McConigley R, Platt V, Holloway K, Smith J.	PROBLEM: Cancer-related mortality is higher in rural areas than in urban centres. One of the contributing factors is limited access to treatment options in rural areas. DESIGN: An evaluation of the effectiveness of the Western Australian Cancer Network (CanNET WA) pilot project was undertaken using qualitative methods and document analysis. SETTING: CanNET WA was established in the Great Southern…	excluded based on title and abstract
150	Indian Journal Of Palliative CareIndian J Palliat Care	2011	Incorporating person centred care principles into an ongoing comprehensive cancer management program: an experiential account.	Nandini V Sridhar C Usharani M Kumar JP Salins N	Recent research indicates a definite positive impact on treatment outcomes when an integrative approach that focuses on symptom control and quality of life is provided along with the standard therapeutic regimens. However implementation or practice of this approach is not seen widely due to the culture of medical training and practice. This article presents the initial development of a program fo…	excluded based on title and abstract
151	Healthcare Financial Management: Journal Of The Healthcare Financial Management AssociationHealthc Financ Manage	2011	Accountable care: are you ready?	Nguyen J Choi B	Ten steps are required to develop an ACO that can thrive in the emerging healthcare environment: Assess readiness for accountable care. Assemble the right project team. Create a legal and organizational framework for an ACO. Form the right leadership team. Strategically align human capital. Ensure minimal operational requirements are met. Assess all dimensions of financial readiness. Integrate IT…	excluded based on title and abstract
152	Can J Ophthalmol	2011	A model of interprofessional collaboration in glaucoma care.	Nicolela MT.	no abstract	excluded based on title and abstract
153	Dimensions Of Critical Care Nursing: DCCNDimens Crit Care Nurs	2011	Fostering cultural and interdisciplinary awareness with "low-tech" simulation in a fundamentals nursing course to prepare student nurses for critical care clinical rotations.	Ruth-Sahd LA Schneider MA Strouse A	This article focuses on the advancement of nursing education and practice through implementing "low-tech" simulation in a fundamentals nursing course to foster an awareness of scope of practice and interdisciplinary teamwork and collaboration to prepare student nurses for their critical care clinical experience. The integration of low-tech simulation during the students' first clinical course at …	excluded based on title and abstract
154	Soins; La Revue De Référence InfirmièreSoins	2011	[A concept of the quality of life in "client-centered" health care].	Saout C		excluded based on title and abstract
155	Implementation Science: ISImplement Sci	2011	An evidence-based health workforce model for primary and community care.	Segal L Leach MJ	The delivery of best practice care can markedly improve clinical outcomes in patients with chronic disease. While the provision of a skilled, multidisciplinary team is pivotal to the delivery of best practice care, the occupational or skill mix required to deliver this care is unclear; it is also uncertain whether such a team would have the capacity to adequately address the complex needs of the …	excluded based on title and abstract
156	Popul Health Manag	2011	An employer's dilemma: integrating existing population health management programs with evolving health care delivery models.	Sherman BW, Behling C.	no abstract	excluded based on title and abstract
157	Annals Of Health Law / Loyola University Chicago, School Of Law, Institute For Health LawAnn Health Law	2011	From clinical integration to accountable care.	Shields M	Four key challenges to reforming health care organizations can be addressed by a clinical integration model patterned after Advocate Physician Partners (APP). These challenges are: predominance of small group practices, dominant fee-for-service reimbursement methods, weaknesses of the traditional hospital medical staff structure and a need to partner with commercial insurance companies. APP has d…	excluded based on title and abstract
158	Nephrol News Issues	2011	Can an integrated care model improve patient care?	Steer D, Steinberg S.	no abstract	excluded based on title and abstract
159	International Journal Of Health Care Quality AssuranceInt J Health Care Qual Assur	2012	A critical study of quality parameters in health care establishment: developing an integrated quality model.	Azam M Rahman Z Talib F Singh KJ	The purpose of this article is to identify and critically analyze healthcare establishment (HCE) quality parameters described in the literature. It aims to propose an integrated quality model that includes technical quality and associated supportive quality parameters to achieve optimum patient satisfaction.	excluded based on title and abstract
160	Journal For Healthcare Quality: Official Publication Of The National Association For Healthcare QualityJ Healthc Qual	2012	Integrated care facilitation model reduces use of hospital resources by patients with pediatric asthma.	Bird SR Noronha M Kurowski W Orkin C Sinnott H	This evaluation assessed a model of care for pediatric asthma patients that aimed to promote health and reduce their preventable and avoidable use of acute hospital services. Pediatric asthma patients (n=223) were allocated care facilitators who provided assistance in the promotion of carer/self-management, education and linkage to an integrated healthcare system, comprising of acute and communit…	excluded based on title and abstract
161	Journal Of Palliative MedicineJ Palliat Med	2012	Conceptual models for integrating palliative care at cancer centers.	Bruera E Hui D	Palliative care programs are rapidly evolving in acute care facilities. Increased and earlier access has been advocated for patients with life-threatening illnesses. Existing programs would need major growth to accommodate the increased utilization. The objective of this review is to provide an update on the current structures, processes, and outcomes of the Supportive and Palliative Care Program…	excluded based on title and abstract
162	Journal Of Pain And Symptom ManagementJ Pain Symptom Manage	2012	Demonstration of a sustainable community-based model of care across the palliative care continuum.	Bull JH Whitten E Morris J Hooper RN Wheeler JL Kamal A Abernethy AP	In the U.S., the number of hospital-based palliative care programs has increased rapidly, but availability of outpatient palliative care remains limited. Multiple barriers impede the financial viability of these programs. Four Seasons, a nonprofit organization in western North Carolina, delivers a full spectrum of palliative care in hospitals, nursing homes, assisted living facilities, patients' …	excluded based on title and abstract
163	BMC Palliative CareBMC Palliat Care	2012	Integrating palliative care within acute stroke services: developing a programme theory of patient and family needs, preferences and staff perspectives.	Burton CR Payne S	Palliative care should be integrated early into the care trajectories of people with life threatening illness such as stroke. However published guidance focuses primarily on the end of life, and there is a gap in the evidence about how the palliative care needs of acute stroke patients and families should be addressed. Synthesising data across a programme of related studies, this paper presents a…	excluded based on title and abstract
164	Med Clin (Barc)	2012	[Collaboration between primary healthcare and tertiary hospitals: a cost-effective integral research model].	Cases Langhoff C, Salgado Remigio A.	no abstract	excluded based on title and abstract
165	Social Work In Health CareSoc Work Health Care	2012	Everyone's business: developing an integrated model of care to respond to child abuse in a pediatric hospital setting.	Connolly S	In pediatric hospitals, social work plays a central role in the prevention, identification, and management of child abuse. Children who are suspected of having been abused or neglected require an evaluation of their psychosocial situation. As an integral member of the health care team, the social worker is well placed to undertake comprehensive psychosocial assessments including information on th…	excluded based on title and abstract
166	Canadian Family Physician Médecin De Famille CanadienCan Fam Physician	2012	Interprofessional primary care in academic family medicine clinics: implications for education and training.	Drummond N Abbott K Williamson T Somji B	To explore the status and processes of interprofessional work environments and the implications for interprofessional education in a sample of family medicine teaching clinics.	excluded based on title and abstract
167	Journal Of The American Board Of Family Medicine: JABFMJ Am Board Fam Med	2012	Correlation of the Care by Design primary care practice redesign model and the principles of the patient-centered medical home.	Egger MJ Day J Scammon DL Li Y Wilson A Magill MK	Health care reform requires major changes in the organization and delivery of primary care. In 2003, the University of Utah Community Clinics began developing Care by Design (CBD), a primary care model emphasizing access, care teams, and planned care. In 2007, leading primary care organizations published joint principles of the patient-centered medical home (PCMH), the basis for recognition of pr…	excluded based on title and abstract
168	Schmerz (Berlin, Germany)Schmerz	2012	[Fibromyalgia syndrome. General principles and coordination of clinical care and patient education].	Eich W Häuser W Arnold B Bernardy K Brückle W Eidmann U Klimczyk K Köllner V Kühn-Becker H Offenbächer M Settan M von Wachter M Petzke F	The scheduled update to the German S3 guidelines on fibromyalgia syndrome (FMS) by the Association of the Scientific Medical Societies ("Arbeitsgemeinschaft der Wissenschaftlichen Medizinischen Fachgesellschaften", AWMF; registration number 041/004) was planned starting in March 2011.	excluded based on title and abstract
169	Journal Of The Medical Association Of Thailand = Chotmaihet ThangphaetJ Med Assoc Thai	2012	The integration of the applied Thai traditional medicine into hospitals of the current health delivery system: the development of an administrative/management model.	Fakkham S Sirithanawutichi T Jarupoonpol V Homjumpa P Bunalesnirunltr M	Develop a model of administration/management of district/general hospitals in the Ministry of Public Health of Thailand to enable the medical services of Applied Thai Traditional Medicine to be integrated into the current Modern Medical (Health) System.	excluded based on title and abstract
170	Journal Of Thoracic Oncology: Official Publication Of The International Association For The Study Of Lung CancerJ Thorac Oncol	2012	Adopting integrated care pathways in non-small-cell lung cancer: from theory to practice.	Fasola G Rizzato S Merlo V Aita M Ceschia T Giacomuzzi F Lugatti E Meduri S Morelli A Rocco M Tozzi V	Integrated care pathways (ICPs) have been proposed as effective strategies for quality improvement. To date, limited data are available that detail the methodology to design an optimal care pathway for patients with non-small-cell lung cancer (NSCLC). The main aim of this study was to assess the quality of health care delivered to lung cancer patients referred to a hub university hospital.	excluded based on title and abstract
171	Critical Care Nursing QuarterlyCrit Care Nurs Q	2012	Expanded resources through utilization of a primary care giver extracorporeal membrane oxygenation model.	Freeman R Nault C Mowry J Baldridge P	Extracorporeal membrane oxygenation (ECMO) is a long-term extracorporeal support for critically ill patients with life-threatening compromises in cardiac and/or respiratory function. The unpredictability of ECMO resources for a large pediatric and adult population prompted a need for the ability to respond to significant fluctuations in the volume of patients on ECMO. Through multidisciplinary co…	excluded based on title and abstract
172	The Nursing Clinics Of North AmericaNurs Clin North Am	2012	Preparing nurses to care for people with developmental disabilities: perspectives on integrating developmental disabilities concepts and experiences into nursing education.	Gardner MR	The argument that nursing curricula have not adequately prepared graduates to provide appropriate care for individuals with intellectual disabilities and developmental disabilities (DDs) has been put forward for a decade or more. This is of concern because the number of individuals with DDs has been increasing at a rapid rate. Undergraduate and graduate nursing curricula should address concepts o…	excluded based on title and abstract
173	ANS. Advances In Nursing ScienceANS Adv Nurs Sci	2012	Care transitions: integrating transition theory and complexity science concepts.	Geary CR Schumacher KL	Care transitions, defined as hospital discharge or movement from one health care setting to another, are currently a major concern of health care providers and policy makers. Extensive empirical research has been conducted on care transitions, but the theoretical foundations are rarely made explicit. We propose that integrating concepts on complex adaptive systems from complexity science with cla…	excluded based on title and abstract
174	American Journal Of Public HealthAm J Public Health	2012	The health care home model: primary health care meeting public health goals.	Grant R Greene D	In November 2010, the American Public Health Association endorsed the health care home model as an important way that primary care may contribute to meeting the public health goals of increasing access to care, reducing health disparities, and better integrating health care with public health systems. Here we summarize the elements of the health care home (also called the medical home) model, evi…	excluded based on title and abstract
175	ChestChest	2012	Interdisciplinary collaboration: the slogan that must be achieved for models of delivering critical care to be successful.	Irwin RS Flaherty HM French CT Cody S Chandler MW Connolly A Lilly CM	There is wide acceptance of the concept that interdisciplinary collaboration is an essential building block for successful health-care teams. This belief is grounded in our understanding of how teams function to address complex care needs that change with acute illness or injury. This general agreement has been validated in studies that have reported favorable outcomes associated with successfull…	excluded based on title and abstract
176	Journal Of General Internal MedicineJ Gen Intern Med	2012	Practicing the fundamentals of patient-centered care.	Jean-Jacques M Wynia MK		excluded based on title and abstract
177	Canadian Family Physician Médecin De Famille CanadienCan Fam Physician	2012	Two new aspects of continuity of care.	Kerr JR Schultz K Delva D	To determine whether the original continuity of care framework is still applicable to family medicine today.	excluded based on title and abstract
178	American Journal Of Medical Quality: The Official Journal Of The American College Of Medical QualityAm J Med Qual	2012	Leadership at the front line: a clinical partnership model on general care inpatient units.	Kim CS Calarco M Jacobs T Loik C Rohde J McClish D Mychaliska KP Brand G Froehlich J McNeice J Chang R Grunawalt J Schmidt PL Campbell DA Jr	Hospitals strive to provide all their patients with quality care that is safe, timely, efficient, equitable, effective, and patient centered. Although hospitals have developed technology- and industry-based quality improvement models, there remains a need to better engage the frontline health care workers at the site of care to enhance communication and coordination of care. To foster the work en…	excluded based on title and abstract
179	Vascular Health And Risk ManagementVasc Health Risk Manag	2012	The ClaudicatioNet concept: design of a national integrated care network providing active and healthy aging for patients with intermittent claudication.	Lauret GJ Gijsbers HJ Hendriks EJ Bartelink ML de Bie RA Teijink JA	Intermittent claudication (IC) is a manifestation of peripheral arterial occlusive disease (PAOD). Besides cardiovascular risk management, supervised exercise therapy (SET) should be offered to all patients with IC. Outdated guidelines, an insufficient number of specialized physiotherapists (PTs), lack of awareness of the importance of SET by referring physicians, and misguided financial incentiv…	excluded based on title and abstract
180	Online Journal Of Issues In NursingOnline J Issues Nurs	2012	Application of a marketing concept to patient-centered care: co-producing health with heart failure patients.	Leone RP Walker CA Curry LC Agee EJ	Increasing numbers of patients are being treated for heart failure each year. One out of four of the heart failure patients who receives care in a hospital is readmitted to the hospital within 30 days of discharge. Effective discharge instruction is critical to prevent these patient readmissions. Co-production is a marketing concept whereby the customer is a partner in the delivery of a good or s…	excluded based on title and abstract
181	Nurse Education TodayNurse Educ Today	2012	Interprofessional learning in acute care: developing a theoretical framework.	Lewis R	There are a number of adult learning theories that have been used to inform IPE delivery (e.g. Kolb's theory of experiential learning), and one of the most important to emerge in recent times has been the contact theory or contact hypothesis, which looks at the outcomes when two differing groups of health care professionals are brought together. The team responsible for the development of an acut…	excluded based on title and abstract
182	Int J Tuberc Lung Dis	2012	Missed opportunities for accessing HIV care among Tshwane tuberculosis patients under different models of care.	Louwagie G, Girdler-Brown B, Odendaal R, Rossouw T, Johnson S, Van der Walt M.	OBJECTIVE: To compare access to human immunodeficiency virus (HIV) care for tuberculosis (TB) patients in settings with antiretroviral treatment (ART) and TB care under one roof ('semi-integrated sites') and in settings with geographically separately rendered care in Tshwane, South Africa. METHODS: Historical cohort study of patients registered with TB at 46 TB treatment points, with follow-up un…	excluded based on title and abstract
183	The American Journal Of Managed CareAm J Manag Care	2012	Reducing long-term cost by transforming primary care: evidence from Geisinger's medical home model.	Maeng DD Graham J Graf TR Liberman JN Dermes NB Tomcavage J Davis DE Bloom FJ Steele GD Jr	To estimate cost savings associated with ProvenHealth Navigator (PHN), which is an advanced model of patient-centered medical homes (PCMHs) developed by Geisinger Health System, and determine whether those savings increase over time.	excluded based on title and abstract
184	Journal Of Substance Abuse TreatmentJ Subst Abuse Treat	2012	Development and initial feasibility of an organizational measure of behavioral health integration in medical care settings.	McGovern MP Urada D Lambert-Harris C Sullivan ST Mazade NA	In the advent of health care reform, models are sought to integrate behavioral health and routine medical care services. Historically, the behavioral health specialty has not itself been integrated, but instead bifurcated by substance use and mental health across treatment systems, care providers and even research. With the present opportunity to transform the health care delivery system, it is i…	excluded based on title and abstract
185	Journal Of Holistic Nursing: Official Journal Of The American Holistic Nurses' AssociationJ Holist Nurs	2012	A concept analysis of person-centered care.	Morgan S Yoder LH	The term person-centered care (PCC) has been frequently used in the literature, but there is no consensus about its meaning. This article uses Walker and Avants's method of concept analysis as a framework to analyze PCC. A literature search was completed and data were collected using several search engines (CINAHL, Medline, PubMed, and Cochrane Review). The key words used were "individualized-car…	excluded based on title and abstract
186	Journal Of NeurotraumaJ Neurotrauma	2012	The application of operations research methodologies to the delivery of care model for traumatic spinal cord injury: the access to care and timing project.	Noonan VK Soril L Atkins D Lewis R Santos A Fehlings MG Burns AS Singh A Dvorak MF	The long-term impact of spinal cord injury (SCI) on the health care system imposes a need for greater efficiency in the use of resources and the management of care. The Access to Care and Timing (ACT) project was developed to model the health care delivery system in Canada for patients with traumatic SCI. Techniques from Operations Research, such as simulation modeling, were used to predict the i…	excluded based on title and abstract
187	MGMA Connexion / Medical Group Management AssociationMGMA Connex	2012	Care coordination a fundamental pillar to PCMH, but some find it easier than others to implement.	Plaisance NH		excluded based on title and abstract
188	Simulation In Healthcare: Journal Of The Society For Simulation In HealthcareSimul Healthc	2012	British Columbia interprofessional model for simulation-based education in health care: a network of simulation sites.	Qayumi K Donn S Zheng B Young L Dutton J Adamack M Bowles R Cheng A	The rapid uptake of simulation-based education has led to the development of simulation programs and centers all around the world. Unfortunately, many of these centers are functioning as localized silos and not taking advantage of the potential for collaboration with other regional centers to promote interprofessional education. In the province of British Columbia (BC), Canada, 38 institutions, i…	excluded based on title and abstract
189	Reproductive HealthReprod Health	2012	Implementation of legal abortion in Nepal: a model for rapid scale-up of high-quality care.	Samandari G Wolf M Basnett I Hyman A Andersen K	Unsafe abortion's significant contribution to maternal mortality and morbidity was a critical factor leading to liberalization of Nepal's restrictive abortion law in 2002. Careful, comprehensive planning among a range of multisectoral stakeholders, led by Nepal's Ministry of Health and Population, enabled the country subsequently to introduce and scale up safe abortion services in a remarkably sh…	excluded based on title and abstract
190	Journal Of Health Care For The Poor And UnderservedJ Health Care Poor Underserved	2012	Interprofessional collaborative model for medication therapy management (MTM) services to improve health care access and quality for underserved populations.	Truong HA Groves CN Congdon HB Botchway R Dang DT Clark NR Zarfeshan F	As part of the Health Resources and Services Administration Patient Safety and Clinical Pharmacy Services Collaborative (PSPC), an interprofessional model with medication therapy management documentation and outcomes tracking tools (MTM-DOTT) is established to improve health care access and quality for underserved populations. Despite limitations, there have been positive outcomes and national re…	excluded based on title and abstract
191	Nursing ForumNurs Forum	2012	Complexity leadership: a healthcare imperative.	Weberg D	The healthcare system is plagued with increasing cost and poor quality outcomes. A major contributing factor for these issues is that outdated leadership practices, such as leader-centricity, linear thinking, and poor readiness for innovation, are being used in healthcare organizations.	excluded based on title and abstract
192	BMC Health Services ResearchBMC Health Serv Res	2012	Enhancing research capacity across healthcare and higher education sectors: development and evaluation of an integrated model.	Whitworth A Haining S Stringer H	With current policy in healthcare research, in the United Kingdom and internationally, focused on development of research excellence in individuals and teams, building capacity for implementation and translation of research is paramount among the professionals who use that research in daily practice. The judicious use of research outcomes and evaluation of best evidence and practice in healthcare…	excluded based on title and abstract
193	The Journal Of Ambulatory Care ManagementJ Ambul Care Manage	2012	Physician organization-practice team integration for the advancement of patient-centered care.	Wise CG Alexander JA Green LA Cohen GR	The patient-centered medical home is being promoted as a cornerstone for transforming primary care. Physician organizations (POs) are playing a more prominent role by facilitating practices' transformation to the patient-centered medical home. Using a framework of organizational integration, we investigated the changing relationship between POs and practices through qualitative interviews. Throug…	excluded based on title and abstract
194	The American Journal Of PsychiatryAm J Psychiatry	2012	Comparative effectiveness of collaborative chronic care models for mental health conditions across primary, specialty, and behavioral health care settings: systematic review and meta-analysis.	Woltmann E Grogan-Kaylor A Perron B Georges H Kilbourne AM Bauer MS	Collaborative chronic care models (CCMs) improve outcome in chronic medical illnesses and depression treated in primary care settings. The effect of such models across other treatment settings and mental health conditions has not been comprehensively assessed. The authors performed a systematic review and meta-analysis to assess the comparative effectiveness of CCMs for mental health conditions a…	excluded based on title and abstract
195		2012	Barriers to Integrating Crisis Standards of Care Principles into International Disaster Response Plans: Workshop Summary		When a nation or region prepares for public health emergencies such as a pandemic influenza, an earthquake, or any disaster scenario in which the health system may be stressed to its limits, it is important to describe how standards of care would change due to shortage of critical resources. “Crisis standards of care” is defined as a substantial change in usual health care operations and the leve…	excluded based on title and abstract
196	International Journal Of Integrated CareInt J Integr Care	2013	Open pre-schools at integrated health services-A program theory.	Abrahamsson A Samarasinghe K	Family centres in Sweden are integrated services that reach all prospective parents and parents with children up to their sixth year, because of the co-location of the health service with the social service and the open pre-school. The personnel on the multi-professional site work together to meet the needs of the target group. The article explores a program theory focused on the open pre-schools…	excluded based on title and abstract
197	Clin Pediatr (Phila)	2013	Integrated behavioral health services: a collaborative care model for pediatric patients in a low-income setting.	Aguirre J, Carrion VG.	no abstract	excluded based on title and abstract
198	Health & Social Care In The CommunityHealth Soc Care Community	2013	Testing models of care for terminally ill people who live alone at home: is a randomised controlled trial the best approach?	Aoun SM O'Connor M Breen LJ Deas K Skett K	This project implemented and evaluated two models of care for terminally ill people living alone at home: installing personal alarms (PA) and providing extra care aide (CA) support. The primary aim was to assess the feasibility of using a randomised controlled trial (RCT) approach with this group. A secondary aim was to assess the potential impact of the models of care on the participants' qualit…	excluded based on title and abstract
199	International Journal Of Medical InformaticsInt J Med Inform	2013	A combined disease management and process modeling approach for assessing and improving care processes: a fall management case-study.	Askari M Westerhof R Eslami S Medlock S de Rooij SE Abu-Hanna A	To propose a combined disease management and process modeling approach for evaluating and improving care processes, and demonstrate its usability and usefulness in a real-world fall management case study.	excluded based on title and abstract
200	Journal Of Health Organization And ManagementJ Health Organ Manag	2013	Organizational models of school health services in the WHO European Region.	Baltag V Levi M	The purpose of this article is to produce a taxonomy of organizational models of school health services (SHS) in the WHO European Region, and to reflect upon the potential of each model to be effective, equitable, responsive and efficient.	excluded based on title and abstract
201	Integrative Medicine InsightsIntegr Med Insights	2013	Shared decision making: a fundamental tenet in a conceptual framework of integrative healthcare delivery.	Brooks AT Silverman L Wallen GR	With the increased usage of complementary and alternative medicine (CAM) in the US comes a need for evidence-based and integrated care systems which encourage open communication between patients and providers. This paper introduces a conceptual framework for integrative care delivery, with shared decision making being the "connecting force" between holistic treatment and improved health outcomes …	excluded based on title and abstract
202	Journal Of The American Geriatrics SocietyJ Am Geriatr Soc	2013	Nurses Improving the Care of Healthsystem Elders: creating a sustainable business model to improve care of hospitalized older adults.	Capezuti EA Bricoli B Boltz MP	The Nurses Improving the Care of Healthsystem Elders (NICHE) program helps its more than 450 member sites to build the leadership capabilities to enact system-level change that targets the unique needs of older adults and embeds evidence-based geriatrics knowledge into practice. NICHE received expansion funding to establish a sustainable business model for operations while positioning the program…	excluded based on title and abstract
203	Osteoporos Int	2013	Secondary prevention of osteoporotic fractures--an OPTIMAL" model of care from Singapore."	Chandran M, Tan MZ, Cheen M, Tan SB, Leong M, Lau TC.	A significant care gap exists in the management of osteoporotic fractures. Osteoporosis Patient Targeted and Integrated Management for Active Living (OPTIMAL) is a secondary fracture prevention program instituted in the public hospitals of Singapore. We aim to describe the operational characteristics of OPTIMAL and initial audit data of patients who were recruited into the program at Singapore Ge…	excluded based on title and abstract
204	Evidence-Based Complementary And Alternative Medicine: EcamEvid Based Complement Alternat Med	2013	When a whole practice model is the intervention: developing fidelity evaluation components using program theory-driven science for an integrative medicine primary care clinic.	Dodds SE Herman PM Sechrest L Abraham I Logue MD Grizzle AL Rehfeld RA Urbine TJ Horwitz R Crocker RL Maizes VH	Integrative medicine (IM) is a clinical paradigm of whole person healthcare that combines appropriate conventional and complementary medicine (CM) treatments. Studies of integrative healthcare systems and theory-driven evaluations of IM practice models need to be undertaken. Two health services research methods can strengthen the validity of IM healthcare studies, practice theory, and fidelity ev…	excluded based on title and abstract
205	Implementation Science: ISImplement Sci	2013	Making change last: applying the NHS institute for innovation and improvement sustainability model to healthcare improvement.	Doyle C Howe C Woodcock T Myron R Phekoo K McNicholas C Saffer J Bell D	The implementation of evidence-based treatments to deliver high-quality care is essential to meet the healthcare demands of aging populations. However, the sustainable application of recommended practice is difficult to achieve and variable outcomes well recognised. The NHS Institute for Innovation and Improvement Sustainability Model (SM) was designed to help healthcare teams recognise determina…	excluded based on title and abstract
206	Sante Ment Que	2013	[Primary mental health care teams for youths in the MontÃ©rÃ©gie region: a study of organizational models].	Duclos C, Lebeau A, Guay M.	This qualitative study examines the organizational models of a primary mental health care team for youths in the Montérégie region. This region includes eleven teams working according to different modalities of functioning and within varied contexts. Data was collected in 2010 and 2011. The study describes current practices according to the perspective of members of these teams and modes of colla…	excluded based on title and abstract
207	BMC Health Services ResearchBMC Health Serv Res	2013	Developing and implementing an integrated delirium prevention system of care: a theory driven, participatory research study.	Godfrey M Smith J Green J Cheater F Inouye SK Young JB	Delirium is a common complication for older people in hospital. Evidence suggests that delirium incidence in hospital may be reduced by about a third through a multi-component intervention targeted at known modifiable risk factors. We describe the research design and conceptual framework underpinning it that informed the development of a novel delirium prevention system of care for acute hospital…	excluded based on title and abstract
208	Gerontology & Geriatrics EducationGerontol Geriatr Educ	2013	Interdisciplinary collaboration in gerontology and geriatrics in Latin America: conceptual approaches and health care teams.	Gomez F Curcio CL	The underlying rationale to support interdisciplinary collaboration in geriatrics and gerontology is based on the complexity of elderly care. The most important characteristic about interdisciplinary health care teams for older people in Latin America is their subjective-basis framework. In other regions, teams are organized according to a theoretical knowledge basis with well-justified prioritie…	excluded based on title and abstract
209	International Journal Of Integrated CareInt J Integr Care	2013	How do you build programmes of integrated care? The need to broaden our conceptual and empirical understanding.	Goodwin N		excluded based on title and abstract
210	Journal Of Oncology Practice / American Society Of Clinical OncologyJ Oncol Pract	2013	Payers working collaboratively with providers to adopt clinical pathways and new care delivery models.	Greenapple R	The authors found that payers were realistic and pragmatic in identifying challenges to implementing new oncology care delivery models, identifying provider alignment and infrastructure/data acquisition as the two most significant challenges, followed by care coordination, provider incentives, and organizational structure.	excluded based on title and abstract
211	Professioni InfermieristicheProf Inferm	2013	[Progressive Patient Care Model and its application into hospital organization: a narrative review].	Guarinoni MG Motta PC Petrucci C Lancia L	Aim of this article is to review the literature about the Progressive Patient Care Model, in particular its conceptual and practical characteristics, its implementation and effects on the current health care organization. Was conducted by an integrative-narrative literature review. The Progressive Patient Care is a model which aims at group patients according to their complexity in order to place…	excluded based on title and abstract
212	Journal Of Comparative Effectiveness ResearchJ Comp Eff Res	2013	A conceptual model of the multiple stages of communication necessary to support patient-centered care.	Halley MC Rendle KA Frosch DL	Patient-centered care requires that both healthcare providers and patients have access to comparative effectiveness research (CER), which provides direct comparisons of the risks and benefits of available clinical options. However, insufficient attention has been paid to developing the comprehensive communication systems necessary to ensure that CER reaches patients and healthcare providers. In t…	excluded based on title and abstract
213	Clinical Journal Of The American Society Of Nephrology: CJASNClin J Am Soc Nephrol	2013	Considering an integrated nephrology care delivery model: six principles for quality.	Hamm LL Hostetter TH Shaffer RN	In 2012, 27 organizations will initiate participation in the Medicare Shared Savings Program as Accountable Care Organizations. This level of participation reflects the response of Centers for Medicare and Medicaid Services to criticism that the program as outlined in the proposed rule was overly burdensome, prescriptive, and too risky. Centers for Medicare and Medicaid Service made significant c…	excluded based on title and abstract
214	Health Care Management ReviewHealth Care Manage Rev	2013	Patient-centered innovation in health care organizations: a conceptual framework and case study application.	Hernandez SE Conrad DA Marcus-Smith MS Reed P Watts C	Patient-centered innovation is spreading at the federal and state levels. A conceptual framework can help frame real-world examples and extract systematic learning from an array of innovative applications currently underway. The statutory, economic, and political environment in Washington State offers a special contextual laboratory for observing the interplay of these factors.	excluded based on title and abstract
215	BMC CancerBMC Cancer	2013	Values and options in cancer care (VOICE): study design and rationale for a patient-centered communication and decision-making intervention for physicians, patients with advanced cancer, and their caregivers.	Hoerger M Epstein RM Winters PC Fiscella K Duberstein PR Gramling R Butow PN Mohile SG Kaesberg PR Tang W Plumb S Walczak A Back AL Tancredi D Venuti A Cipri C Escalera G Ferro C Gaudion D Hoh B Leatherwood B Lewis L Robinson M Sullivan P Kravitz RL	Communication about prognosis and treatment choices is essential for informed decision making in advanced cancer. This article describes an investigation designed to facilitate communication and decision making among oncologists, patients with advanced cancer, and their caregivers.	excluded based on title and abstract
216	Health Informatics JournalHealth Informatics J	2013	Design principles for achieving integrated healthcare information systems.	Jensen TB	Achieving integrated healthcare information systems has become a common goal for many countries in their pursuit of obtaining coordinated and comprehensive healthcare services. This article focuses on how a small local project termed 'Standardized pull of patient data' expanded and is now used on a large scale providing a majority of hospitals, general practitioners and citizens across Denmark wi…	excluded based on title and abstract
217	Journal Of Pain And Symptom ManagementJ Pain Symptom Manage	2013	Community-based palliative care: the natural evolution for palliative care delivery in the U.S.	Kamal AH Currow DC Ritchie CS Bull J Abernethy AP	Palliative care in the U.S. has evolved from a system primarily reliant on community-based hospices to a combined model that includes inpatient services at most large hospitals. However, these two dominant approaches leave most patients needing palliative care-those at home (including nursing homes) but not yet ready for hospice-unable to access the positive impacts of the palliative care approac…	excluded based on title and abstract
218	Health Affairs (Project Hope)Health Aff (Millwood)	2013	Primary care technicians: a solution to the primary care workforce gap.	Kellermann AL Saultz JW Mehrotra A Jones SS Dalal S	Efforts to close the primary care workforce gap typically employ one of three basic strategies: train more primary care physicians; boost the supply of nurse practitioners or physician assistants, or both; or use community health workers to extend the reach of primary care physicians. In this article we briefly review each strategy and the barriers to its success. We then propose a new approach a…	excluded based on title and abstract
219	The West Virginia Medical JournalW V Med J	2013	Expanding models for rural primary care in West Virginia.	King DE Holloway L Walker R	This review paper outlines current and newer rural healthcare organizational models to improve availability and access to healthcare services for our state's large rural population. Included in the review are several suggested models for addressing rural healthcare needs: (a) the rural interdisciplinary medical home model; (b) the spoke and wheel model; (c) medical center/community linkages; (d) …	excluded based on title and abstract
220	Families, Systems & Health: The Journal Of Collaborative Family HealthcareFam Syst Health	2013	Effects of different models of integrated collaborative care in a family medicine residency program.	Landis SE Barrett M Galvin SL	Integrated collaborative care (ICC) combines medical and behavioral health services in the primary care setting. Our family medicine residency program implemented care across three different models of integration over five years, allowing retrospective, cohort evaluation of the changes in behavioral health services and patient outcomes for depression. We identified three time periods representing…	excluded based on title and abstract
221	Journal Of The American Board Of Family Medicine: JABFMJ Am Board Fam Med	2013	Helping primary care practices attain patient-centered medical home (PCMH) recognition through collaboration with a university.	Lane SJ Watkins RW	Transforming a primary care practice into a patient-centered medical home (PCMH) is a resource-dependent endeavor. The objective of our study was to evaluate a facilitation model used to support rural primary care practices during a redesign of their processes to achieve recognition as National Center for Quality Assurance PCMHs.	excluded based on title and abstract
222	International Journal For Equity In HealthInt J Equity Health	2013	Patient-centred access to health care: conceptualising access at the interface of health systems and populations.	Levesque JF Harris MF Russell G	Access is central to the performance of health care systems around the world. However, access to health care remains a complex notion as exemplified in the variety of interpretations of the concept across authors. The aim of this paper is to suggest a conceptualisation of access to health care describing broad dimensions and determinants that integrate demand and supply-side-factors and enabling …	excluded based on title and abstract
223	Anesthesia And AnalgesiaAnesth Analg	2013	A culture shift: principles and values of patient and family-centered care: changing the patient and provider experience.	Lewis EH		excluded based on title and abstract
224	Nursing ForumNurs Forum	2013	A concept analysis of patient-centered care.	Lusk JM Fater K	Patient-centered care (PCC) has moved to the forefront of health care over the last decade as a healthcare improvement recommended by the Institute of Medicine. Yet the term lacks clear definition among healthcare professionals.	excluded based on title and abstract
225	Population Health ManagementPopul Health Manag	2013	Effects of Guided Care on providers' satisfaction with care: a three-year matched-pair cluster-randomized trial.	Marsteller JA Hsu YJ Wen M Wolff J Frick K Reider L Scharfstein D Boyd C Leff B Schwartz L Karm L Boult C	It is important to understand the effects of a new care model on health professionals' satisfaction, which may help inform organizations' decisions regarding the adoption of the model. This study evaluates the effect of the Guided Care model of primary care on physicians', Guided Care Nurses' and practice staff satisfaction with processes of care for chronically ill older patients. In Guided Care…	excluded based on title and abstract
226	Journal Of Emergency Nursing: JEN: Official Publication Of The Emergency Department Nurses AssociationJ Emerg Nurs	2013	Evaluation and development of an ED management model: an effort to optimize patient-centered care.	McDonough KS Pemberton M	In 2008, the emergency department at Mary Washington Hospital was in the midst of a crisis marked by increasing volumes, increasing numbers of left without being seen (LWBS) patients, falling patient satisfaction numbers and a staff dissatisfied with ED leadership. The existing ED model of charge nurses, a nurse manager, and an administrative director was not working. The single nurse manager cou…	excluded based on title and abstract
227	Journal Of Family NursingJ Fam Nurs	2013	Colleen's story: reflections on the concept of "patient and family centered care".	McGavin C	As a patient who has also been a family caregiver, I would like to offer my reflections on the concept of "patient and family centered care." How is it defined from a patient perspective? Why is it important? In what circumstances is it evident? And where is it lacking? I would like to leave the reader with a list of relatively small but, in my experience, powerful things that health care workers…	excluded based on title and abstract
228	Journal Of HepatologyJ Hepatol	2013	How to improve care in outpatients with cirrhosis and ascites: a new model of care coordination by consultant hepatologists.	Morando F Maresio G Piano S Fasolato S Cavallin M Romano A Rosi S Gola E Frigo AC Stanco M Destro C Rupolo G Mantoan D Gatta A Angeli P	The development of ascites in patients with cirrhosis is associated with a high rate of health care utilization. New models of specialized caregiving support are necessary to optimize its management. The aim of the study was to evaluate the efficacy and financial sustainability of the "Care management check-up" as a new model of specialized caregiving support based on a series of diagnostic facil…	excluded based on title and abstract
229	Journal Of Aging StudiesJ Aging Stud	2013	Official conceptualizations of person-centered care: which person counts?	O'Dwyer C	Numerous studies have indicated that a "psycho-social" person-centered care approach, involving the delivery of a compassionate, respectful model of care, leads to a high quality of life, particularly for older people living in residential care. This has prompted policy-makers to endorse this approach. Yet, some commentators have argued that the model of person-centered care in official governmen…	excluded based on title and abstract
230	Nefrología: Publicación Oficial De La Sociedad Española NefrologiaNefrologia	2013	New models of integrated health care management in nephrology.	Ramos R Molina M	Chronic kidney disease (CKD) is becoming a worldwide major public health problem that is rapidly approaching epidemic proportions due to its high prevalence, as well as the associated increase of cardiovascular morbidity and mortality in these patients. Early detection and prevention may have an impact on both slowing the progression of CKD and reducing cardiovascular morbidity and mortality. CKD…	excluded based on title and abstract
231	Ophthalmic EpidemiologyOphthalmic Epidemiol	2013	Integrated depression management: a proposed trial of a new model of care in a low vision rehabilitation setting.	Rees G Mellor D Holloway EE Sturrock BA Hegel MT Casten R Xie J Finkelstein E Lamoureux E Keeffe JE	Depression is a common problem among people with visual impairment and contributes to functional decline. This article presents a study protocol to evaluate a new model of care for those patients with depressive symptoms in which psychological treatment is integrated into low vision rehabilitation services. Low vision staff will be trained to deliver "problem solving therapy for primary care" (PS…	excluded based on title and abstract
232	Journal Of Interprofessional CareJ Interprof Care	2013	Why we need theory to help us better understand the nature of interprofessional education, practice and care.	Reeves S Hean S		excluded based on title and abstract
233	Health Economics ReviewHealth Econ Rev	2013	Simulation model for cost estimation of integrated care concepts of heart failure patients.	Schroettner J Lassnig A	As a direct result of the population growing older the total number of chronic illnesses increases. The future expenditure for care of chronically ill patients is an ever-present challenge for the health care system. New solutions based on integrated care or the inclusion of telemedical systems in the treatment procedure can be essential for reducing the future financial burden. Therefore a detai…	excluded based on title and abstract
234	Journal Of Nursing ManagementJ Nurs Manag	2013	A model for the integration of primary health-care services in the province of KwaZulu-Natal, South Africa.	Sibiya MN Gwele NS	To analyse integrated primary health care and ultimately develop a model for integrated care.	excluded based on title and abstract
235	Internal And Emergency MedicineIntern Emerg Med	2013	Continuity of care: an Italian clinical experience.	Tarquini R Coletta D Mazzoccoli G Gensini GF	Recently, there is a growing interest in the concept of "continuity of care," since patients, being older and more complex, are increasingly seen by an array of providers in a wide variety of organizations and places. Different models of continuity of care have been proposed, yet no single model of care coordination has been proven to be universally applicable across patient (and disease) populat…	excluded based on title and abstract
236	Health Policy And PlanningHealth Policy Plan	2013	Integrating HIV treatment with primary care outpatient services: opportunities and challenges from a scaled-up model in Zambia.	Topp SM Chipukuma JM Chiko MM Matongo E Bolton-Moore C Reid SE	Integration of HIV treatment with other primary care services has been argued to potentially improve effectiveness, efficiency and equity. However, outside the field of reproductive health, there is limited empirical evidence regarding the scope or depth of integrated HIV programmes or their relative benefits. Moreover, the body of work describing operational models of integrated service-delivery…	excluded based on title and abstract
237	BMC Health Services ResearchBMC Health Serv Res	2013	Engaging primary care practitioners in quality improvement: making explicit the program theory of an interprofessional education intervention.	Vachon B Désorcy B Camirand M Rodrigue J Quesnel L Guimond C Labelle M Fournier J Grimshaw J	The scientific literature continues to advocate interprofessional collaboration (IPC) as a key component of primary care. It is recommended that primary care groups be created and configured to meet the healthcare needs of the patient population, as defined by patient demographics and other data analyses related to the health of the population being served. It is further recommended that the impr…	excluded based on title and abstract
238	Revista De Enfermería (Barcelona, Spain)Rev Enferm	2013	[International development cooperation from the D. Orem self-care theory].	Velo Higueras M Fajardo Galván D Cruces González M Sánchez Merino B Santos Muñiz A	This article aim is to analyze the performance of Spanish cooperation from the perspective of Orem self-care theory, from the next hypothesis: the Spanish international cooperation programs works as total compensation systems.	excluded based on title and abstract
239	BMC Health Services ResearchBMC Health Serv Res	2013	Where is the patient in models of patient-centred care: a grounded theory study of total joint replacement patients.	Webster F Perruccio AV Jenkinson R Jaglal S Schemitsch E Waddell JP Bremner S Mobilio MH Venkataramanan V Davis AM	Patient-centered care ideally considers patient preferences, values and needs. However, it is unclear if policies such as wait time strategies for hip and knee replacement surgery (TJR) are patient-centred as they focus on an isolated episode of care. This paper describes the accounts of people scheduled to undergo TJR, focusing on their experience of (OA) as a chronic disease that has considerab…	excluded based on title and abstract
240	Zhonghua Yi Xue Za ZhiZhonghua Yi Xue Za Zhi	2013	[Strengthen cooperation and updating the concept to improve the standardized management of neurosurgical critical care patients -for the publishing of "The Experts Consensus for Critical Care Management of Neurosurgical Illness (2013)"].	Wei JJ Wang RZ		excluded based on title and abstract
241	Journal Of Biomedical InformaticsJ Biomed Inform	2013	An Integrated Model for Patient Care and Clinical Trials (IMPACT) to support clinical research visit scheduling workflow for future learning health systems.	Weng C Li Y Berhe S Boland MR Gao J Hruby GW Steinman RC Lopez-Jimenez C Busacca L Hripcsak G Bakken S Bigger JT	We describe a clinical research visit scheduling system that can potentially coordinate clinical research visits with patient care visits and increase efficiency at clinical sites where clinical and research activities occur simultaneously. Participatory Design methods were applied to support requirements engineering and to create this software called Integrated Model for Patient Care and Clinica…	excluded based on title and abstract
242	Nurse Education TodayNurse Educ Today	2013	Retraction notice to Interprofessional learning in acute care: developing a theoretical framework.			excluded based on title and abstract
243	Palliative & Supportive CarePalliat Support Care	2014	Integration of Latino/a cultural values into palliative health care: a culture centered model.	Adames HY Chavez-Dueñas NY Fuentes MA Salas SP Perez-Chavez JG	Culture helps us grapple with, understand, and navigate the dying process. Although often overlooked, cultural values play a critical and influential role in palliative care. The purpose of the present study was two-fold: one, to review whether Latino/a cultural values have been integrated into the palliative care literature for Latinos/as; two, identify publications that provide recommendations …	excluded based on title and abstract
244	Families, Systems & Health: The Journal Of Collaborative Family HealthcareFam Syst Health	2014	Statement of the American Psychological Association in response to the "joint principles: integrating behavioral health care into the patient-centered medical home".	Anderson NB Belar CD Cubic BA Garrison EG Johnson SB Kaslow NJ	Comments on the article "Joint principles: Integrating behavioral health care into the patient-centered medical home" (see record 2014-24217-011), presented by the Working Party Group on Integrated Behavioral Healthcare. The American Psychological Association (APA) shares concerns about the lack of reference to behavioral health care in the original 2007 Joint Principles of the Patient-Centered M…	excluded based on title and abstract
245	International Journal Of Integrated CareInt J Integr Care	2014	Organizing integrated care in a university hospital: application of a conceptual framework.	Axelsson R Axelsson SB Gustafsson J Seemann J	As a result of New Public Management, a number of industrial models of quality management have been implemented in health care, mainly in hospitals. At the same time, the concept of integrated care has been developed within other parts of the health sector. The aim of the article is to discuss the relevance of integrated care for hospitals.	excluded based on title and abstract
246	The Journal Of Nervous And Mental DiseaseJ Nerv Ment Dis	2014	From pioneers to scientists: challenges in establishing evidence-gathering models in torture and trauma mental health services for refugees.	Carlsson J Sonne C Silove D	Outcome studies on treatment of trauma-affected refugees have been published but are limited in design and quality. In this article, we discuss possible impediments to pursuing research aimed at gathering evidence to support the efficacy of treatments in the field and the challenges in carrying out such inquiries. We then present a working model that demonstrates the feasibility of integrating ou…	excluded based on title and abstract
247	Studies In Health Technology And InformaticsStud Health Technol Inform	2014	Combining patient journey modelling and visual multi-agent computer simulation: a framework to improving knowledge translation in a healthcare environment.	Curry J Fitzgerald A Prodan A Dadich A Sloan T	This article focuses on a framework that will investigate the integration of two disparate methodologies: patient journey modelling and visual multi-agent simulation, and its impact on the speed and quality of knowledge translation to healthcare stakeholders. Literature describes patient journey modelling and visual simulation as discrete activities. This paper suggests that their combination and…	excluded based on title and abstract
248	Families, Systems & Health: The Journal Of Collaborative Family HealthcareFam Syst Health	2014	Commentary by the American College of Physicians on the "joint principles: integrating behavioral health care into the patient-centered medical home".	Damle NS	Comments on the article "Joint principles: Integrating behavioral health care into the patient-centered medical home" (see record 2014-24217-011). The American College of Physicians (ACP) supports the intent of these "Joint Principles" for behavioral health care and agrees that the incorporation of behavioral health care within the patient-centered medical home model is incomplete. ACP believes t…	excluded based on title and abstract
249	Plos OnePLoS One	2014	System dynamics modeling in the evaluation of delays of care in ST-segment elevation myocardial infarction patients within a tiered health system.	de Andrade L Lynch C Carvalho E Rodrigues CG Vissoci JR Passos GF Pietrobon R Nihei OK de Barros Carvalho MD	Mortality rates amongst ST segment elevation myocardial infarction (STEMI) patients remain high, especially in developing countries. The aim of this study was to evaluate the factors related with delays in the treatment of STEMI patients to support a strategic plan toward structural and personnel modifications in a primary hospital aligning its process with international guidelines.	excluded based on title and abstract
250	Investigación Y Educación En EnfermeríaInvest Educ Enferm	2014	Integrating values in the care giving activity from the professional point of view.	Delgado-Antolín JC	Nurses trained more and more on scientific evidence, often focus their actions based fundamentally on scientific fact, leaving aside other important knowledge that intervene in the care giving relation: communication, personal relationships, respect in the relationship, and knowing all the values implied in said relationship. It is about these values and on their importance within care upon which…	excluded based on title and abstract
251	Postgraduate MedicinePostgrad Med	2014	Integrating modern concepts of insomnia and its contemporary treatment into primary care.	Doghramji PP	Insomnia affects one-third of the adult population. Ten percent of adults surveyed in America consider it a serious problem. Chronic insomnia is associated with poor quality of life and the potential for various psychiatric and medical conditions, notably depression and cardiovascular disease. Since most patients with insomnia are unlikely to disclose obvious sleeping difficulties, the first step…	excluded based on title and abstract
252	Families, Systems & Health: The Journal Of Collaborative Family HealthcareFam Syst Health	2014	A response to "joint principles: integrating behavioral health care into the patient-centered medical home".	Doherty WJ Hodgson JL Lamson AL Mendenhall TJ Todd T	Comments on the article "Joint principles: Integrating behavioral health care into the patient-centered medical home" (see record 2014-24217-011). The American Association for Marriage and Family Therapy (AAMFT) represents a mental health profession with a long track record in integrated primary care, particularly with family medicine. The authors begin by affirming several core themes in the joi…	excluded based on title and abstract
253	Holistic Nursing PracticeHolist Nurs Pract	2014	Critical care nurses' understanding of the concept of patient-centered care in Iran: a qualitative study.	Esmaeili M Cheraghi MA Salsali M	This study explores the perception of nurses working in critical care units about the patient-centered care, which is a crucial factor in attaining quality in nursing care. A qualitative exploratory study with conventional content analysis was used. Three main themes were extracted from the data: from accepting to understanding the patient; improved care as the result of skill and expertise; and …	excluded based on title and abstract
254	Health Care For Women InternationalHealth Care Women Int	2014	"Our hands are tied up": current state of safer conception services suggests the need for an integrated care model.	Goggin K Mindry D Beyeza-Kashesya J Finocchario-Kessler S Wanyenze R Nabiryo C Wagner G	We conducted in-depth interviews with a variety of health care providers (n = 33) in Uganda to identify current services that could support and act as barriers to the provision of safer conception counseling (SCC). Consistent with their training and expertise, providers of all types reported provision of services for people living with a diagnosis of HIV or AIDS who desire a child. Important barr…	excluded based on title and abstract
255	Atencion Primaria / Sociedad Española De Medicina De Familia Y ComunitariaAten Primaria	2014	[Comparison of level of satisfaction of users of home care: integrated model vs. dispensaries model].	Gorina M Limonero JT Peñart X Jiménez J Gassó J	To determine the level of satisfaction of users that receive home health care through two different models of primary health care: integrated model and dispensaries model.	excluded based on title and abstract
256	Journal Of Interprofessional CareJ Interprof Care	2014	Interprofessional learning at work: what spatial theory can tell us about workplace learning in an acute care ward.	Gregory LR Hopwood N Boud D	It is widely recognized that every workplace potentially provides a rich source of learning. Studies focusing on health care contexts have shown that social interaction within and between professions is crucial in enabling professionals to learn through work, address problems and cope with challenges of clinical practice. While hospital environments are beginning to be understood in spatial terms…	excluded based on title and abstract
257	The Journal Of Nursing AdministrationJ Nurs Adm	2014	Care coordination: a model for the acute care hospital setting.	Hajewski CJ Shirey MR	To evaluate a patient care delivery model (PCDM) that redefined roles for unit-based nurse case managers and RNs to streamline care coordination processes.	excluded based on title and abstract
258	Informatics For Health & Social CareInform Health Soc Care	2014	Health care development: integrating transaction cost theory with social support theory.	Hajli MN Shanmugam M Hajli A Khani AH Wang Y	The emergence of Web 2.0 technologies has already been influential in many industries, and Web 2.0 applications are now beginning to have an impact on health care. These new technologies offer a promising approach for shaping the future of modern health care, with the potential for opening up new opportunities for the health care industry as it struggles to deal with challenges including the need…	excluded based on title and abstract
259	Maternal And Child Health JournalMatern Child Health J	2014	Reported experiences with Medicaid managed care models among parents of children.	Hall AG Landry AY Lemak CH Boyle EL Duncan RP	The proportion of children enrolled in Medicaid managed care arrangements has grown significantly over the past decade. Yet, few studies have attempted to assess differences in parental reports and ratings of care for children enrolled in different types of Medicaid managed care. We examine parental reports and ratings of care to explore whether and how patient and parent experiences vary by chil…	excluded based on title and abstract
260	Value In Health: The Journal Of The International Society For Pharmacoeconomics And Outcomes ResearchValue Health	2014	The Use of Integrated Concept Mapping to Develop the Dementia Care Model by Community Participation.	Hanrinth R Sooksai N Rangseekajee P Namtatsanee S Wisedsorn C Tangiisuran B		excluded based on title and abstract
261	Pain Management Nursing: Official Journal Of The American Society Of Pain Management NursesPain Manag Nurs	2014	Pain from the inside: understanding the theoretical underpinning of person-centered care delivered by pain teams.	Howarth M Warne T Haigh C	Chronic back pain is globally acknowledged as a common reason why people seek help from health professionals. The complexity of persistent chronic pain can undermine the person's self-esteem and present a number of challenges to an individual's ability to manage their pain. Multi-professional person-centered care is advocated as a key strategy to support people with chronic back pain. However, th…	excluded based on title and abstract
262	Healthcare Financial Management: Journal Of The Healthcare Financial Management AssociationHealthc Financ Manage	2014	A strategic approach to healthcare transformation.	Jacquin L	Transforming the care model is a necessary first step to succeeding under value-based payment models where payment is linked to outcomes. To maintain acceptable margins while improving quality of care and reducing costs, healthcare executives should develop strategies for: Managing care across the continuum. Reducing readmissions for all diagnoses. Building and supporting the patient-centered med…	excluded based on title and abstract
263	Psychiatria DanubinaPsychiatr Danub	2014	Long-acting injectable (depot) antipsychotics and changing treatment philosophy: possible contribution to integrative care and personal recovery of schizophrenia.	Jakovljević M		excluded based on title and abstract
264	International Journal Of Chronic Obstructive Pulmonary DiseaseInt J Chron Obstruct Pulmon Dis	2014	Self-management in patients with COPD: theoretical context, content, outcomes, and integration into clinical care.	Kaptein AA Fischer MJ Scharloo M	In this narrative review, we put self-management in the context of a 50-year history of research about how patients with COPD respond to their illness. We review a definition of self-management, and emphasize that self-management should be combined with disease management and the chronic care model in order to be effective. Reviewing the empirical status of self-management in COPD, we conclude th…	excluded based on title and abstract
265	Nephrology News & IssuesNephrol News Issues	2014	ESRD special needs plans: a proof of concept for integrated care.	Krishnan M Franco E McMurray S Petra E Nissenson AR	Since the completion of the Centers for Medicare and Medicaid Services' end-stage renal disease (ESRD) demonstration projects, passage of the Affordable Care Act, and announcement of ESRD Seamless Care Organizations (ESCOs) by CMS' Innovation Center, it seems that ESRD-centered accountable care organizations will be the future model for kidney care of Medicare beneficiaries. Regardless of what yo…	excluded based on title and abstract
266	World Journal Of SurgeryWorld J Surg	2014	Understanding the burden and outcome of trauma care drives a new trauma systems model.	Laing GL Skinner DL Bruce JL Aldous C Oosthuizen GV Clarke DL	The Pietermaritzburg Metropolitan Trauma Service (PMTS) attempts to provide care for a whole city and hence is referred to as a service rather than a center. As part of a multifaceted quality improvement program, the PMTS has developed and implemented a robust electronic surgical registry (ESR). This review of the first year's data from the ESR forms part of a situational analysis to assess the b…	excluded based on title and abstract
267	Psychiatrische PraxisPsychiatr Prax	2014	[The Hamburg-model of integrated care for patients with psychosis: Part 1. Rationale, treatment concept and results of the pre-study].	Lambert M Bock T Daubmann A Meigel-Schleiff C Lange B Lange M Ohm G Bussopulos A Frieling M Golks D Kerstan A König HH Nika L Ruppelt F Schödlbauer M Schöttle D Sauerbier AL Rietschel L Wegscheider K Wiedemann K Schimmelmann BG Naber D Karow A	The "Hamburg model" designates an integrated care model for severely ill patients with psychotic disorders financed by the health insurance system in accordance with § 140 SGB V.	excluded based on title and abstract
268	Eur J Gen Pract	2014	On a European collaboration to identify organizational models, potential shortcomings and improvement options in out-of-hours primary health care.	Leutgeb R, Walker N, Remmen R, Klemenc-Ketis Z, Szecsenyi J, Laux G.	Abstract Background: Out-of-hours care (OOHC) provision is an increasingly challenging aspect in the delivery of primary health care services. Although many European countries have implemented organizational models for out-of-hours primary care, which has been traditionally delivered by general practitioners, health care providers throughout Europe are still looking to resolve current challenges …	excluded based on title and abstract
269	BMC Family PracticeBMC Fam Pract	2014	What is the impact of primary care model type on specialist referral rates? A cross-sectional study.	Liddy C Singh J Kelly R Dahrouge S Taljaard M Younger J	Several new primary care models have been implemented in Ontario, Canada over the past two decades. These practice models differ in team structure, physician remuneration, and group size. Few studies have examined the impact of these models on specialist referrals. We compared specialist referral rates amongst three primary care models: 1) Enhanced Fee-for-service, 2) Capitation- Non-Interdiscipl…	excluded based on title and abstract
270	BMJ OpenBMJ Open	2014	Changing community health service delivery in economically less-developed rural areas in China: impact on service use and satisfaction.	Liu Y Yuan Z Liu Y Jayasinghe UW Harris MF	To evaluate the impact of a model of rural community health service (CHS) on the use and acceptability of primary healthcare services.	excluded based on title and abstract
271	Journal Of Health Organization And ManagementJ Health Organ Manag	2014	Subjective experience or objective process: understanding the gap between values and practice for involving patients in designing patient-centred care.	Lord L Gale N	Patient-centred care and patient involvement are increasingly central concepts in health policy in the UK and elsewhere. However, there is little consensus regarding their definition or how to achieve "patient-centred" care in everyday practice or how to involve patients in service redesign initiatives. The purpose of this paper is to explore these issues from the perspective of key stakeholders …	excluded based on title and abstract
272	J Health Organ Manag	2014	Subjective experience or objective process: understanding the gap between values and practice for involving patients in designing patient-centred care.	Lord L, Gale N.	PURPOSE: Patient-centred care and patient involvement are increasingly central concepts in health policy in the UK and elsewhere. However, there is little consensus regarding their definition or how to achieve "patient-centred" care in everyday practice or how to involve patients in service redesign initiatives. The purpose of this paper is to explore these issues from the perspective of key stak…	excluded based on title and abstract
273	BMC Health Services ResearchBMC Health Serv Res	2014	Elements of effective palliative care models: a rapid review.	Luckett T Phillips J Agar M Virdun C Green A Davidson PM	Population ageing, changes to the profiles of life-limiting illnesses and evolving societal attitudes prompt a critical evaluation of models of palliative care. We set out to identify evidence-based models of palliative care to inform policy reform in Australia.	excluded based on title and abstract
274	Journal Of Advanced NursingJ Adv Nurs	2014	The concept of shared mental models in healthcare collaboration.	McComb S Simpson V	To report an analysis of the concept of shared mental models in health care.	excluded based on title and abstract
275	Social Work In Public HealthSoc Work Public Health	2014	Assessment of collaboration in U.S. health care delivery: a perspective from systems theory.	McCovery J Matusitz J	This analysis applies the core principles of systems theory to health care delivery in the United States. Particularly examined is the role of collaboration between health care agencies/organizations in the United States. This includes cooperation and teamwork among health professionals (i.e., nurses, technicians, physicians, and laboratory staff). By and large, systems theory posits that (a) all…	excluded based on title and abstract
276	Nursing Economic$Nurs Econ	2014	Evaluation of a Collaborative Care Model for Hospitalized Patients.	McKay C Wieck KL	The current lack of collaborative care is contributing to higher mortality rates and longer hospital stays in the United States. A method for improving collaboration among health professionals for patients with congestive heart failure, the Clinical Integration Model (CIM), was implemented. The CIM utilized a process tool called the CareGraph to prioritize care for the interdisciplinary team. The…	excluded based on title and abstract
277	Journal Of Crohn's & ColitisJ Crohns Colitis	2014	How can we improve models of care in inflammatory bowel disease? An international survey of IBD health professionals.	Mikocka-Walus A Andrews JM Rampton D Goodhand J van der Woude J Bernstein CN	Few studies have specifically examined models of care in IBD. This survey was designed to help gather information from health professionals working in IBD services on current care models, and their views on how to best reshape existing models for IBD care worldwide.	excluded based on title and abstract
278	BMC Family PracticeBMC Fam Pract	2014	Family medicine model in Turkey: a qualitative assessment from the perspectives of primary care workers.	Öcek ZA Çiçeklioğlu M Yücel U Özdemir R	A person-list-based family medicine model was introduced in Turkey during health care reforms. This study aimed to explore from primary care workers' perspectives whether this model could achieve the cardinal functions of primary care and have an integrative position in the health care system.	excluded based on title and abstract
279	Journal Of Interprofessional CareJ Interprof Care	2014	Designing and evaluating an effective theory-based continuing interprofessional education program to improve sepsis care by enhancing healthcare team collaboration.	Owen JA Brashers VL Littlewood KE Wright E Childress RM Thomas S	Continuing interprofessional education (CIPE) differs from traditional continuing education (CE) in both the learning process and content, especially when it occurs in the workplace. Applying theories to underpin the development, implementation, and evaluation of CIPE activities informs educational design, encourages reflection, and enhances our understanding of CIPE and collaborative practice. T…	excluded based on title and abstract
280	Clin Lab Sci	2014	Accountable care organizations: an integrated model of patient care objectives.	Panning R.	no abstract	excluded based on title and abstract
281	Journal Of Clinical Oncology: Official Journal Of The American Society Of Clinical OncologyJ Clin Oncol	2014	Developing a service model that integrates palliative care throughout cancer care: the time is now.	Partridge AH Seah DS King T Leighl NB Hauke R Wollins DS Von Roenn JH	Palliative care is a fundamental component of cancer care. As part of the 2011 to 2012 Leadership Development Program (LDP) of the American Society of Clinical Oncology (ASCO), a group of participants was charged with advising ASCO on how to develop a service model integrating palliative care throughout the continuum of cancer care. This article presents the findings of the LDP group. The group f…	excluded based on title and abstract
282	Methods Of Information In MedicineMethods Inf Med	2014	The lower saxony bank of health. rationale, principles, services, organization and architectural framework.	Plischke M Wagner M Haarbrandt B Rochon M Schwartze J Tute E Bartkiewicz T Kleinschmidt T Seidel C Schüttig H Haux R	This article is part of a Focus Theme of METHODS of Information in Medicine on Health Record Banking.	excluded based on title and abstract
283	Families, Systems & Health: The Journal Of Collaborative Family HealthcareFam Syst Health	2014	The American Psychiatric Association response to the "joint principles: integrating behavioral health care into the patient-centered medical home".	Raney L Pollack D Parks J Katon W	Comments on the article "Joint principles: Integrating behavioral health care into the patient-centered medical home" (see record 2014-24217-011). The American Psychiatric Association Workgroup on Integrated Care supports the recommendations made in these Joint Principles and recognizes the significant benefit of treating behavioral and general medical conditions concurrently. The workgroup offer…	excluded based on title and abstract
284	Patient Education And CounselingPatient Educ Couns	2014	The International Charter for Human Values in Healthcare: an interprofessional global collaboration to enhance values and communication in healthcare.	Rider EA Kurtz S Slade D Longmaid HE 3rd Ho MJ Pun JK Eggins S Branch WT Jr	The human dimensions of healthcare--core values and skilled communication necessary for every healthcare interaction--are fundamental to compassionate, ethical, and safe relationship-centered care. The objectives of this paper are to: describe the development of the International Charter for Human Values in Healthcare which delineates core values, articulate the role of skilled communication in e…	excluded based on title and abstract
285	Families, Systems & Health: The Journal Of Collaborative Family HealthcareFam Syst Health	2014	Collaborative Family Healthcare Association commentary on the "joint principles: Integrating behavioral health care into the patient-centered medical home".	Runyan C Khatri P	The Collaborative Family Healthcare Association (CFHA) welcomes the opportunity to comment on the complementary set of Joint Principles underscoring the Integration of Behavioral Health Care Into the Patient-Centered Medical Home (The Working Party Group on Integrated Behavioral Healthcare et al., 2014). CFHA is an organization that promotes comprehensive and cost-effective models of health care …	excluded based on title and abstract
286	British Dental JournalBr Dent J	2014	A model of patient-centred care - turning good care into patient-centred care.	Scambler S Asimakopoulou K	This paper builds on previous work reviewing patient-centred care in dentistry and acknowledges work that has questioned the measurement and effectiveness of patient-centredness in practice. In an attempt to move the debate from rhetoric to practice and enhance the practical utility of the concept, we present a practical hierarchy of patient-centredness that may aid the practical application of p…	excluded based on title and abstract
287	The Permanente JournalPerm J	2014	A conversation on the future of health care: integrating lifestyle medicine-part one: understanding the concepts.	Sorensen HJ	In response to personal and institutional history and articles published in The Permanente Journal, this article begins a conversation based on the premise that health care will only reach its full potential with the integration of traditional medical care, which relies on the application of pharmacologic and surgical intervention after the development of illness, and lifestyle medicine, the use …	excluded based on title and abstract
288	Psychotherapie, Psychosomatik, Medizinische PsychologiePsychother Psychosom Med Psychol	2014	[Conceptions of "transcultural competence" and their relevance for the psychiatric-psychotherapeutic care. Results of an interdisciplinary literature review].	Steinhäuser T Martin L von Lersner U Auckenthaler A	The concept of transcultural competence is increasingly discussed in Germany as a requirement for providing adequate psychiatric-psychotherapeutic care for persons with a migration background. To this day, understanding of this concept is heterogeneous. This overview aims at systemizing existing definitions of transcultural competence in psychology, medicine and related fields to improve understa…	excluded based on title and abstract
289	The Journal Of Nursing EducationJ Nurs Educ	2014	Teaching population health and community-based care across diverse clinical experiences: integration of conceptual pillars and constructivist learning.	Valentine-Maher SK Van Dyk EJ Aktan NM Bliss JB	Nursing programs are challenged to prepare future nurses to provide care and affect determinants of health for individuals and populations. This article advances a pedagogical model for clinical education that builds concepts related to both population-level care and direct care in the community through a contextual learning approach. Because the conceptual pillars and hybrid constructivist appro…	excluded based on title and abstract
290	Medical CareMed Care	2014	Improving care coordination in primary care.	Wagner EH Sandhu N Coleman K Phillips KE Sugarman JR	Although coordinating care is a defining characteristic of primary care, evidence suggests that both patients and providers perceive failures in communication and care when care is received from multiple sources.	excluded based on title and abstract
291	North Carolina Medical JournalN C Med J	2014	Providing high-quality care in North Carolina nursing homes.	Welsh PG Kivisto E	Quality in North Carolina's nursing facilities is intertwined in multiple dimensions of person-centered care, evidence-based practice, innovation, pursuit of continued excellence, meaningful relationships, and recognition of choice and autonomy. By striving to excel in their role of providing skilled nursing care for medically related acuity, North Carolina's nursing facilities have been a contri…	excluded based on title and abstract
292	Hu Li Za Zhi The Journal Of NursingHu Li Za Zhi	2014	[Fusing empowerment concept into patient-centered collaborative care model].	Wu CC Lin CC	Chronic diseases are incurable, long-term illnesses. To improve quality of life, patients with chronic diseases must adjust their own personal lifestyle to cope with their diseases and eventually learn to achieve a balance between disease control and daily life. Therefore, self-management necessarily plays a key role in chronic disease management. Different from physician-centered healthcare, the…	excluded based on title and abstract
293	Studies In Health Technology And InformaticsStud Health Technol Inform	2015	Systems Architecture for a Nationwide Healthcare System.	Abin J Nemeth H Friedmann I	From a national level to give Internet technology support, the Nationwide Integrated Healthcare System in Uruguay requires a model of Information Systems Architecture. This system has multiple healthcare providers (public and private), and a strong component of supplementary services. Thus, the data processing system should have an architecture that considers this fact, while integrating the cent…	excluded based on title and abstract
294	Medical CareMed Care	2015	Promising Practices for Achieving Patient-centered Hospital Care: A National Study of High-performing US Hospitals.	Aboumatar HJ Chang BH Al Danaf J Shaear M Namuyinga R Elumalai S Marsteller JA Pronovost PJ	Patient-centered care is integral to health care quality, yet little is known regarding how to achieve patient-centeredness in the hospital setting. The Hospital Consumer Assessment of Healthcare Providers and Systems (HCAHPS) survey measures patients' reports on clinician behaviors deemed by patients as key to a high-quality hospitalization experience.	excluded based on title and abstract
295	Bundesgesundheitsblatt Gesundheitsforschung Gesundheitsschutz	2015	[Specialized palliative home care: An interprofessional network].	Alt-Epping B, Nauck F.	Specialized palliative home care ("Spezialisierte Ambulante Palliativversorgung", SAPV) denotes an intensified, multi-professional support system at home for patients suffering from complex symptoms and needs associated with severe and advanced illness. In 2007, a change in legislation guaranteed SAPV to any patient (covered by public health insurance) in need of specialized palliative care. Desp…	excluded based on title and abstract
296	Bundesgesundheitsblatt, Gesundheitsforschung, GesundheitsschutzBundesgesundheitsblatt Gesundheitsforschung Gesundheitsschutz	2015	[Declared dead? Recommendations regarding integrated care from the perspective of German statutory health insurance].	Amelung V Wolf S Ozegowski S Eble S Hildebrandt H Knieps F Lägel R Schlenker RU Sjuts R	The traditional separation of health care into sectors in Germany causes communication problems that hinder continuous, patient-oriented care. This is most evident in the transition from inpatient to outpatient care. That said, there are also breaks in the flow of information, a lack of supply, or even incorrect information flowing within same-sector care. The transition from a division of functi…	excluded based on title and abstract
297	Value In Health: The Journal Of The International Society For Pharmacoeconomics And Outcomes ResearchValue Health	2015	A Conceptual Paper on Steps Needed to Reach Integrated Healthcare System In Egypt.	Anan I		excluded based on title and abstract
298	Journal Of Healthcare Management / American College Of Healthcare ExecutivesJ Healthc Manag	2015	Business Models, Vaccination Services, and Public Health Relationships of Retail Clinics: A Qualitative Study.	Arthur BC Fisher AK Shoemaker SJ Pozniak A Stokley S	Despite the rapid growth of retail clinics (RCs), literature is limited in terms of how these facilities offer preventive services, particularly vaccination services. The purpose of this study was to obtain an in-depth understanding of the RC business model pertaining to vaccine offerings, profitability, and decision making. From March to June 2009, we conducted 15 interviews with key individuals…	excluded based on title and abstract
299	Psychiatric Services (Washington, D.C.)Psychiatr Serv	2015	Integrating Trauma-Informed Care Principles in Behavioral Health Service Organizations.	Conover K Sharp C Salerno A		excluded based on title and abstract
300	International Journal Of Health Policy And ManagementInt J Health Policy Manag	2015	NHS values, compassion and quality indicators for relationship based person-centred healthcare. Comment on "Morality and markets in the NHS".	Cox J	The paper by Gilbert et al. should be on the table of every politician and National Health Service (NHS) manager in the run up to the general election, when the NHS is at the hustings. They have raised profound moral dilemmas of the internal and external market in their present form, such as the practicalities of distributive justice and the enhancement of autonomy--to which are added the preserv…	excluded based on title and abstract
301	Alberta RN / Alberta Association Of Registered NursesAlta RN	2015	Nurses embody concept of patient-centred care at South Health Campus.	Danda MC		excluded based on title and abstract
302	Scandinavian Journal Of Caring SciencesScand J Caring Sci	2015	Person-centred care: clarifying the concept in the context of inpatient psychiatry.	Gabrielsson S Sävenstedt S Zingmark K	This paper reports an analysis of the concept of person-centred care in the context of inpatient psychiatry. It has been suggested that person-centred care in inpatient psychiatry might differ from person-centred care in other contexts, indicating a need to clarify the concept in this specific context. Scholarly papers from health-related disciplines were identified following a systematic search …	excluded based on title and abstract
303	La Revue De Médecine Interne / Fondée ... Par La Société Nationale Francaise De Médecine InterneRev Med Interne	2015	[The permanence of access to health care: a tradition of hospitality and innovative organizational model].	Georges-Tarragano C	The PASS ("Permanence d'Accès aux Soins de Santé") are hospital-based units providing primary care services to patients who lack health care coverage. Using a "whole person" approach and providing a combination of health and social care, the PASS offer an appropriately adapted response to complex health problems within a context of marked social vulnerability and contribute to reducing health ine…	excluded based on title and abstract
304	Bundesgesundheitsblatt, Gesundheitsforschung, GesundheitsschutzBundesgesundheitsblatt Gesundheitsforschung Gesundheitsschutz	2015	[Collaborative and stepped care for depression: Development of a model project within the Hamburg Network for Mental Health (psychenet.de)].	Härter M Heddaeus D Steinmann M Schreiber R Brettschneider C König HH Watzke B	Depression is one of the most widespread mental disorders in Germany and causes a great suffering and involves high costs. Guidelines recommend stepped and interdisciplinary collaborative care models for the treatment of depression.	excluded based on title and abstract
305	The Journal Of Nursing EducationJ Nurs Educ	2015	Integrating Mental Health Concepts in the Care of Adults With Chronic Illnesses: A Curricular Enhancement.	Hendrix CC Pereira K Bowers M Brown J Eisbach S Briggs ME Fitzgerald K Matters L Luddy C Braxton L	In the United States, inadequate attention has been given to the mental health needs of chronically ill adults, and the attempts to integrate mental health in primary care have fallen short.	excluded based on title and abstract
306	Palliative & Supportive CarePalliat Support Care	2015	An evaluation of Hospice New Zealand's interprofessional fundamentals of palliative care program at a single site.	Henning M Hu J Webster C Brown H Murphy J	To study the efficacy of two modules within the Fundamentals of Palliative Care educational program within a single site. The modules included the concepts of Essence of Palliative Care and Pain and Symptom Management.	excluded based on title and abstract
307	Journal Of Advanced NursingJ Adv Nurs	2015	A concept analysis of patient-centred nursing in the intensive care unit.	Jakimowicz S Perry L	To report an analysis of the concept of patient-centred nursing in the context of intensive care.	excluded based on title and abstract
308	Scottish Medical JournalScott Med J	2015	Introducing simulation-based education to healthcare professionals: exploring the challenge of integrating theory into educational practice.	Katoue MG Iblagh N Somerville S Ker J	Introducing simulation-based education to the curricular programme of healthcare professionals can be challenging. This study explored the early experiences of healthcare professionals in the use of simulation. This was in the context of the Kuwait-Scotland transformational health innovation network programme.	excluded based on title and abstract
309	Journal Of Evidence-Based Complementary & Alternative MedicineJ Evid Based Complementary Altern Med	2015	Integrative Medical Care Plus Mindfulness Training for Patients With Congestive Heart Failure: Proof of Concept.	Kemper KJ Carmin C Mehta B Binkley P	Congestive heart failure (CHF) has a high rate of morbidity and mortality. It is often accompanied by other medical and psychosocial comorbidities that complicate treatment and adherence. We conducted a proof of concept pilot project to determine the feasibility of providing integrative group medical visits plus mindfulness training for patients recently discharged with CHF. Patients were eligibl…	excluded based on title and abstract
310	European Archives Of Psychiatry And Clinical NeuroscienceEur Arch Psychiatry Clin Neurosci	2015	Evaluation of an integrated care program for schizophrenia: concept and study design.	Kerkemeyer L Mostardt S Biermann J Wasem J Neumann A Walendzik A Jahn R Bartels C Falkai P Brannath W Breunig-Lyriti V Mester B Timm J Wobrock T	Concept and design of an independent scientific evaluation of different pathways of care for schizophrenia patients in Germany with respect to effectiveness and efficiency are presented. In this prospective, observational study, schizophrenia patients receiving an integrated care treatment, the intervention group (IG), are compared with patients under routine care conditions treated by the same p…	excluded based on title and abstract
311	Studies In Health Technology And InformaticsStud Health Technol Inform	2015	A Framework for Modeling Workflow Execution by an Interdisciplinary Healthcare Team.	Kezadri-Hamiaz M Rosu D Wilk S Kuziemsky C Michalowski W Carrier M	The use of business workflow models in healthcare is limited because of insufficient capture of complexities associated with behavior of interdisciplinary healthcare teams that execute healthcare workflows. In this paper we present a novel framework that builds on the well-founded business workflow model formalism and related infrastructures and introduces a formal semantic layer that describes s…	excluded based on title and abstract
312	Bundesgesundheitsblatt, Gesundheitsforschung, GesundheitsschutzBundesgesundheitsblatt Gesundheitsforschung Gesundheitsschutz	2015	[Integrated care for patients with first and multiple episodes of severe psychotic illnesses: 3-year results of the Hamburg model].	Lambert M Schöttle D Ruppelt F Lüdecke D Sarikaya G Schulte-Markwort M Gallinat J Karow A	The so-called "Hamburg model" is a designated integrated care model according to § 140 of the Social Code Book (SGB) V for psychosis patients fulfilling the definition of severe mental illness (SMI).	excluded based on title and abstract
313	Advances In Health Care ManagementAdv Health Care Manag	2015	Good practices in health care "management experimentation models": insights from an international public-private partnership on transplantation and advanced specialized therapies.	Longo MC	The research analyzes good practices in health care "management experimentation models," which fall within the broader range of the integrative public-private partnerships (PPPs). Introduced by the Italian National Healthcare System in 1991, the "management experimentation models" are based on a public governance system mixed with a private management approach, a patient-centric orientation, a sh…	excluded based on title and abstract
314	Australian Critical Care: Official Journal Of The Confederation Of Australian Critical Care NursesAust Crit Care	2015	The concept of teamwork does not fully explain how interprofessional work occurs in intensive care.	Manias E		excluded based on title and abstract
315	The Journal Of Medical Practice Management: MPMJ Med Pract Manage	2015	Knowledge Representation and Care Planning for Population Health Management.	Merahn S	The traditional organizing principles of medical knowledge may be insufficient to allow for problem representations that are relevant to solution development in emerging models of care such as population health management. Operational classification and central management of clinical and quality objectives and associated strategies will allow for productive innovation in care design and better su…	excluded based on title and abstract
316	Nihon Naika Gakkai Zasshi. The Journal Of The Japanese Society Of Internal MedicineNihon Naika Gakkai Zasshi	2015	[Patient-Centered Medical Home: Suggestions for the Health Care Delivery System Reform in Japan; Joint principles of the Patient-Centered Medical Home].	Miyata Y Mukohara K		excluded based on title and abstract
317	Nursing ForumNurs Forum	2015	"A Concept Analysis of Patient-Centered Care" Response From Authors.	Monagle JL Fater K		excluded based on title and abstract
318	Family PracticeFam Pract	2015	Building a primary care/research partnership: lessons learned from a telehealth intervention for diabetes and depression.	Naik AD Lawrence B Kiefer L Ramos K Utech A Masozera N Rao R Petersen NJ Kunik ME Cully JA	Evidence-based interventions are often poorly translated into primary care settings due to inadequate integration into organizational cultures and clinical workflows. Study designs that blend evaluation of effectiveness and implementation may enhance uptake of interventions into primary care settings. Community-Based Participatory Research (CBPR) models are useful for developing partnerships betw…	excluded based on title and abstract
319	Australian Health Review: A Publication Of The Australian Hospital AssociationAust Health Rev	2015	Models of care involving district hospitals: a rapid review to inform the Australian rural and remote context.	Nancarrow SA Roots A Grace S Saberi V	Distnct hospitals are important symbolic structures in rural and remote communities; however, little has been published on the role, function or models of care of district hospitals in rural and remote Australia. The aim of the present study was to identify models of care that incorporate district hospitals and have relevance to the Australian rural and remote context.	excluded based on title and abstract
320	International Journal Of Health Care Quality AssuranceInt J Health Care Qual Assur	2015	Exploring the effect of complex patients on care delivery tasks.	Ozkaynak M Johnson SA Tulu B Donovan JL Kanaan AO Rose A	The needs of complex patients with chronic conditions can be unpredictable and can strain resources. Exploring how tasks vary for different patients, particularly those with complex needs, can yield insights about designing better processes in healthcare. The purpose of this paper is to explore the tasks required to manage complex patients in an anticoagulation therapy context.	excluded based on title and abstract
321	Health Expectations: An International Journal Of Public Participation In Health Care And Health PolicyHealth Expect	2015	Patient perceptions of patient-centred care: empirical test of a theoretical model.	Rathert C Williams ES McCaughey D Ishqaidef G	Patient perception measures are gaining increasing interest among scholars and practitioners. The aim of this study was to empirically examine a conceptual model of patient-centred care using patient perception survey data.	excluded based on title and abstract
322	Nursing ForumNurs Forum	2015	In Response to the Article: "A Concept Analysis of Patient-Centered Care (Lusk & Fater, 2013)".	Richards CA		excluded based on title and abstract
323	American Journal Of Medical Quality: The Official Journal Of The American College Of Medical QualityAm J Med Qual	2015	Technology integration performance assessment using lean principles in health care.	Rico F Yalcin A Eikman EA	This study assesses the impact of an automated infusion system (AIS) integration at a positron emission tomography (PET) center based on "lean thinking" principles. The authors propose a systematic measurement system that evaluates improvement in terms of the "8 wastes." This adaptation to the health care context consisted of performance measurement before and after integration of AIS in terms of…	excluded based on title and abstract
324	Journal Of Health CommunicationJ Health Commun	2015	The Process of Interactional Sensitivity Coding in Health Care: Conceptually and Operationally Defining Patient-Centered Communication.	Sabee CM Koenig CJ Wingard L Foster J Chivers N Olsher D Vandergriff I	This study aimed to develop a process for measuring sensitivity in provider-patient interactions to better understand patient-centered communication. The authors developed the Process of Interactional Sensitivity Coding in Healthcare (PISCH) by incorporating a multimethod investigation into conversations between physicians and their patients with type 2 diabetes. The PISCH was then applied and as…	excluded based on title and abstract
325	Gesundheitswesen (Bundesverband Der Ärzte Des Öffentlichen Gesundheitsdienstes (Germany))Gesundheitswesen	2015	[Specialised out-patient palliative care (SAPV) in Bavaria: efficiency, structural and process-related effects and rural care].	Schneider W Eichner E Thoms U Stadelbacher S Kopitzsch F	Empirical indications show that specialised out-patient palliative care (SAPV), introduced in Germany in 2007, allows critically ill and dying patients to pass away within their own home even under complex symptoms. SAPV avoids emergency and hospital interferences, and the patient's wish to stay at home until the very end can be respected in most cases. The performance of SAPV is not solely focus…	excluded based on title and abstract
326	Aging & Mental HealthAging Ment Health	2015	Dementia care in the context of primary care reform: an integrative review.	Spenceley SM Sedgwick N Keenan J	The purpose of this review was to determine the influence of the growing body of evidence about the attributes of high-performing primary care systems on the literature related to the primary care of people living with dementia.	excluded based on title and abstract
327	BMC Health Services ResearchBMC Health Serv Res	2015	The effectiveness of an integrated collaborative care model vs. a shifted outpatient collaborative care model on community functioning, residential stability, and health service use among homeless adults with mental illness: a quasi-experimental study.	Stergiopoulos V Schuler A Nisenbaum R deRuiter W Guimond T Wasylenki D Hoch JS Hwang SW Rouleau K Dewa C	Although a growing number of collaborative mental health care models have been developed, targeting specific populations, few studies have utilized such interventions among homeless populations. This quasi-experimental study compared the outcomes of two shelter-based collaborative mental health care models for men experiencing homelessness and mental illness: (1) an integrated multidisciplinary c…	excluded based on title and abstract
328	Bundesgesundheitsblatt, Gesundheitsforschung, GesundheitsschutzBundesgesundheitsblatt Gesundheitsforschung Gesundheitsschutz	2015	[The integration of telemedicine concepts in the regional care of rural areas: Possibilities, limitations, perspectives].	van den Berg N Schmidt S Stentzel U Mühlan H Hoffmann W	In rural areas with a low population density and (imminent) gaps in regional health care, telemedicine concepts can be a promising option in supporting the supply of medical care.Telemedicine connections can be established between different health care providers (e.g., hospitals) or directly between health care providers and patients.Different scenarios for the implementation of telemedicine have…	excluded based on title and abstract
329	Nihon Naika Gakkai Zasshi. The Journal Of The Japanese Society Of Internal MedicineNihon Naika Gakkai Zasshi	2015	[Patient-Centered Medical Home: Suggestions for the Health Care Delivery System Reform in Japan; Introduction on the concept of Patient-Centered Medical Home (PCMH)].			excluded based on title and abstract
330	Int J Integr Care	2016	Integrating the Principles of Evidence Based Medicine and Evidence Based Public Health: Impact on the Quality of Patient Care and Hospital Readmission Rates in Jordan.	Alyahya MS	Hospital readmissions impose not only an extra burden on health care systems but impact patient health outcomes. Identifying modifiable behavioural risk factors that are possible causes of potentially avoidable readmissions can lower readmission rates and healthcare costs.	excluded based on title and abstract
331	Canadian Journal Of Respiratory Therapy: CJRT = Revue Canadienne De La Thérapie Respiratoire: RCTRCan J Respir Ther	2016	Patient and family centred care in respiratory therapy: A fundamental right?	Buell B Menard C		excluded based on title and abstract
332	Annals Of Emergency MedicineAnn Emerg Med	2016	Mobile Integrated Health Care and Community Paramedicine: An Emerging Emergency Medical Services Concept.	Choi BY Blumberg C Williams K	Mobile integrated health care and community paramedicine are models of health care delivery that use emergency medical services (EMS) personnel to fill gaps in local health care infrastructure. Community paramedics may perform in an expanded role and require additional training in the management of chronic disease, communication skills, and cultural sensitivity, whereas other models use all level…	excluded based on title and abstract
333	J Health Polit Policy Law	2016	Evolving Concepts of Patient-Centered Care and the Assessment of Patient Care Experiences: Optimism and Opposition.	Cleary PD.	In his seminal work on health care quality, Avedis Donabedian noted that patient satisfaction was a key indicator of health care quality, and in the 1970s and 1980s a great deal of research explored the determinants of patient satisfaction. Subsequently, attention shifted toward assessing care experiences, and there is now a large body of evidence related to the reliability and validity of survey…	excluded based on title and abstract
334	Families, Systems, & Health	2016	Enhancing the value of integrated primary care: The role of occupational therapy.	Dahl-Popolizio, Sue	Primary care practice transformation is a priority in our rapidly evolving and complex health care system. Medical practices must maximize the use of staff to develop effective and efficient interprofessional care teams to optimize patient care delivery and improve outcomes and access with less cost. Occupational therapists have training and expertise that can provide valuable contributions to in…	excluded based on title and abstract
335	Annals Of Family MedicineAnn Fam Med	2016	Perspectives in Primary Care: A Conceptual Framework and Path for Integrating Social Determinants of Health Into Primary Care Practice.	DeVoe JE Bazemore AW Cottrell EK Likumahuwa-Ackman S Grandmont J Spach N Gold R		excluded based on title and abstract
336	Advances In Experimental Medicine And BiologyAdv Exp Med Biol	2016	Integrated, Team-Based Chronic Pain Management: Bridges from Theory and Research to High Quality Patient Care.	Driscoll MA Kerns RD	Chronic pain is a significant public health concern. For many, chronic pain is associated with declines in physical functioning and increases in emotional distress. Additionally, the socioeconomic burden associated with costs of care, lost wages and declines in productivity are significant. A large and growing body of research continues to support the biopsychosocial model as the predominant fram…	excluded based on title and abstract
337	Nurse Educ	2016	Applying Integrative Learning Strategies and Complexity Theory to Design Simulations for Care of Complex Patients.	Dunn KS	Nurse educators use a variety of clinical simulation strategies to promote cognitive, psychomotor, and affective learning. Statistically significant increases in self-confidence levels were found among senior-level nursing students in the assessment and management of medical and psychiatric symptoms after participating in strategically designed, complex, student-led clinical simulations. Having s…	excluded based on title and abstract
338	International Journal Of Nursing StudiesInt J Nurs Stud	2016	Promoting patient-centred fundamental care in acute healthcare systems.	Feo R Kitson A	Meeting patients' fundamental care needs is essential for optimal safety and recovery and positive experiences within any healthcare setting. There is growing international evidence, however, that these fundamentals are often poorly executed in acute care settings, resulting in patient safety threats, poorer and costly care outcomes, and dehumanising experiences for patients and families. Whilst …	excluded based on title and abstract
339	Dimensions Of Critical Care Nursing: DCCNDimens Crit Care Nurs	2016	Application of Transformational Leadership Principles in the Development and Integration of Palliative Care Within an Advanced Heart Failure Program.	George S Leasure AR	Heart failure (HF) is a major health problem in United States, and it has reached epidemic proportions. Heart failure is associated with significant morbidity, mortality, and cost. Although the prognosis of HF is worse than many forms of cancer, many patients, families, and clinicians are unaware of the dire prognosis. As the disease progress to advanced HF, patients are faced with many challenge…	excluded based on title and abstract
340	BMC Med Educ	2016	Using complexity theory to develop a student-directed interprofessional learning activity for 1220 healthcare students.	Jorm C	More and better interprofessional practice is predicated to be necessary to deliver good care to the patients of the future. However, universities struggle to create authentic learning activities that enable students to experience the dynamic interprofessional interactions common in healthcare and that can accommodate large interprofessional student cohorts. We investigated a large-scale mandator…	excluded based on title and abstract
341	Journal of Evidence-Based Complementary & Alternative Medicine	2016	Integrative medical care plus mindfulness training for patients with congestive heart failure: Proof of concept.	Kemper, Kathi J.	Congestive heart failure (CHF) has a high rate of morbidity and mortality. It is often accompanied by other medical and psychosocial comorbidities that complicate treatment and adherence. We conducted a proof of concept pilot project to determine the feasibility of providing integrative group medical visits plus mindfulness training for patients recently discharged with CHF. Patients were eligibl…	excluded based on title and abstract
342	Advances In Health Sciences Education: Theory And PracticeAdv Health Sci Educ Theory Pract	2016	How do interprofessional student teams interact in a primary care clinic? A qualitative analysis using activity theory.	Kent F Francis-Cracknell A McDonald R Newton JM Keating JL Dodic M	Practice based interprofessional education opportunities are proposed as a mechanism for health professionals to learn teamwork skills and gain an understanding of the roles of others. Primary care is an area of practice that offers a promising option for interprofessional student learning. In this study, we investigated what and how students from differing professions learn together. Our finding…	excluded based on title and abstract
343	Evidence-Based Complementary And Alternative Medicine: EcamEvid Based Complement Alternat Med	2016	Intravenous Mistletoe Treatment in Integrative Cancer Care: A Qualitative Study Exploring the Procedures, Concepts, and Observations of Expert Doctors.	Kienle GS Mussler M Fuchs D Kiene H	Background. Mistletoe therapy (MT) is widely used in patient-centered integrative cancer care. The objective of this study was to explore the concepts, procedures, and observations of expert doctors, with a focus on intravenous MT. Method. A qualitative interview study was conducted with 35 highly experienced doctors specialized in integrative and anthroposophic medicine. Structured qualitative c…	excluded based on title and abstract
344	Integr Cancer Ther	2016	Individualized Integrative Cancer Care in Anthroposophic Medicine: A Qualitative Study of the Concepts and Procedures of Expert Doctors.	Kienle GS, Mussler M, Fuchs D, Kiene H.	Background Cancer patients widely seek integrative oncology which embraces a wide variety of treatments and system approaches. Objective To investigate the concepts, therapeutic goals, procedures, and working conditions of integrative oncology doctors in the field of anthroposophic medicine. Methods This qualitative study was based on in-depth interviews with 35 highly experienced doctors working…	excluded based on title and abstract
345	Soins	2016	[The six attributes of the concept of coordination in the field of care].	Klopfenstein-CrÃ©lerot S, Bosc-Fishman A.	The concept of coordination in the field of care needs to be clarified in order to improve understanding. A literature review has identified six attributes of coordination in nursing care: it is centred on the person, is characterised by pro-active planning, cross-disciplinarity, correlation, sharing and facilitation.	excluded based on title and abstract
346	Journal of Religion, Spirituality & Aging	2016	Caregiving and care-receiving in transition to older adulthood: Integrating an attachment theory perspective.	Lee, Ji-yeon	Older adults’ relationships with important others in transition to older adulthood was explored from attachment theory’s perspective. The results (N = 14) illustrated how older adults seek proximity to their attachment figure and how they provide and receive care from their attachment figure (e.g., partner). For example, older adults reported the importance of feeling needed or being a caregiver …	excluded based on title and abstract
347	Families, Systems & Health: The Journal Of Collaborative Family HealthcareFam Syst Health	2016	In search of a perennial philosophy for behavioral health integration in primary care.	Mauksch LB Fogarty CT	The "perennial philosophy," a concept religious scholars have studied for centuries, represents a search for the values, themes, and constructs that transcend individual religions. Can we who develop and disseminate behavioral health integration in primary care step back from individual models to identify our perennial philosophy? If so, what are the components? What does the evidence tell us? Wh…	excluded based on title and abstract
348	Social Science & Medicine	2016	Collaboration and entanglement: An actor-network theory analysis of team-based intraprofessional care for patients with advanced heart failure.	McDougall, A.	Despite calls for more interprofessional and intraprofessional team-based approaches in healthcare, we lack sufficient understanding of how this happens in the context of patient care teams. This multi-perspective, team-based interview study examined how medical teams negotiated collaborative tensions. From 2011 to 2013, 50 patients across five sites in three Canadian provinces were interviewed a…	excluded based on title and abstract
349	Rev Peru Med Exp Salud Publica	2016	[Person centered clinical care: principles and strategies].	Mezzich JE	The development of person-centered clinical care is inscribed within an international programmatic movement towards a medicine focused on the totality of the person. This movement, with broad historical bases, has been maturing since 2008 through conferences among global health institutions, research projects and academic publications. This paper is aimed at elucidating the conceptual principles …	excluded based on title and abstract
350	Australasian Journal On AgeingAustralas J Ageing	2016	Diversity Conceptual Model for aged care: Person-centred and difference-oriented and connective with a focus on benefit, disadvantage and equity.	Michael J	This project aimed to develop a Diversity Conceptual Model to support the aged care sector to identify diversity characteristics and associated benefits and disadvantages in order to consider greater equity in policy and practice.	excluded based on title and abstract
351	Gan To Kagaku Ryoho	2016	[Collaboration of Hospitals and Home Care Providers - Lessons to be Learned from an Actual Case to Enable Patients to Keep Living at Home by Their Own Values].	Ogiwara M	The aging society has arrived, and home care options are being promoted. To date, because of an increase in the number of patients with higher disability levels in greater need of medical help and senior people living alone or in senior-person households, more patients are in need of discharge support. Many medical institutions cannot consider the option of staying at home and receiving home care…	excluded based on title and abstract
352	Rev Esc Enferm USP	2016	Analyzing the concept of disruptive behavior in healthcare work: an integrative review.	Oliveira RM	To analyze the concept of disruptive behavior in healthcare work.	excluded based on title and abstract
353	Medical CareMed Care	2016	Availability of Care Concordant With Patient-centered Medical Home Principles Among Those With Chronic Conditions: Measuring Care Outcomes.	Pourat N Charles SA Snyder S	Care delivery redesign in the form of patient-centered medical home (PCMH) is considered as a potential solution to improve patient outcomes and reduce costs, particularly for patients with chronic conditions. But studies of prevalence or impact at the population level are rare.	excluded based on title and abstract
354	Pediatric Critical Care Medicine: A Journal Of The Society Of Critical Care Medicine And The World Federation Of Pediatric Intensive And Critical Care SocietiesPediatr Crit Care Med	2016	Caring for Long-Stay Critically Ill Children and Infants Refers Back to the Fundamentals of Patient- and Family-Centered Care.	Ramelet AS		excluded based on title and abstract
355	Nurs Philos	2016	Reconciling conceptualisations of the body and person-centred care of the older person with cognitive impairment in the acute care setting.	Rushton C	In this article, we sought reconciliation between the "body-as-representation" and the "body-as-experience," that is, how the body is represented in discourse and how the body of older people with cognitive impairment is experienced. We identified four contemporary "technologies" and gave examples of these to show how they influence how older people with cognitive impairment are often represented…	excluded based on title and abstract
356	Nurs Philos	2016	Reconciling concepts of time and person-centred care of the older person with cognitive impairment in the acute care setting.	Rushton C	The aim of this analysis was to examine the concept of time to rejuvenate and extend existing narratives of time within the nursing literature. In particular, we hope to promote a new trajectory in nursing research and practice which focuses on time and person-centred care, specifically of older people with cognitive impairment hospitalized in the acute care setting. We consider the explanatory p…	excluded based on title and abstract
357	Nursing Philosophy: An International Journal For Healthcare ProfessionalsNurs Philos	2016	Reconciling concepts of space and person-centred care of the older person with cognitive impairment in the acute care setting.	Rushton C Edvardsson D	Although a large body of literature exists propounding the importance of space in aged care and care of the older person with dementia, there is, however, only limited exploration of the 'acute care space' as a particular type of space with archetypal constraints that maybe unfavourable to older people with cognitive impairment and nurses wanting to provide care that is person-centred. In this ar…	excluded based on title and abstract
358	Psychiatr Prax	2016	[Integrated Care for Patients with Borderline Personality Disorder - A Long Overdue Concept].	Schindler A	[Integrated Care for Patients with Borderline Personality Disorder - A Long Overdue Concept].	excluded based on title and abstract
359	Gesundheitswesen	2016	[Health services Research Faces New Challenges: Consequences for Definition and Concept].	Schrappe M	In Germany, Health Services Research (HSR) is undergoing rapid and impressive development. Starting from the translation of methods in individual health care (efficacy-effectiveness gap) and the social-scientific description as well as analysis of health care structures and processes, now it is the implementation of complex interventions on the organizational and system level that is the center o…	excluded based on title and abstract
360	J Interprof Care	2016	A network model of communication in an interprofessional team of healthcare professionals: A cross-sectional study of a burn unit.	Shoham DA	Healthcare teams consist of individuals communicating with one another during patient care delivery. Coordination of multiple specialties is critical for patients with complex health conditions, and requires interprofessional and intraprofessional communication. We examined a communication network of 71 health professionals in four professional roles: physician, nurse, health management, and supp…	excluded based on title and abstract
361	Health Care Management ReviewHealth Care Manage Rev	2016	An empirically based model for knowledge management in health care organizations.	Sibbald SL Wathen CN Kothari A	Knowledge management (KM) encompasses strategies, processes, and practices that allow an organization to capture, share, store, access, and use knowledge. Ideal KM combines different sources of knowledge to support innovation and improve performance.	excluded based on title and abstract
362	Ann Neurosci	2016	Integrated Healthcare in India - A Conceptual Framework.	Singh R	Integrated Healthcare in India - A Conceptual Framework.	excluded based on title and abstract
363	Intensive Care MedicineIntensive Care Med	2016	Comfort and patient-centred care without excessive sedation: the eCASH concept.	Vincent JL Shehabi Y Walsh TS Pandharipande PP Ball JA Spronk P Longrois D Strøm T Conti G Funk GC Badenes R Mantz J Spies C Takala J	We propose an integrated and adaptable approach to improve patient care and clinical outcomes through analgesia and light sedation, initiated early during an episode of critical illness and as a priority of care. This strategy, which may be regarded as an evolution of the Pain, Agitation and Delirium guidelines, is conveyed in the mnemonic eCASH-early Comfort using Analgesia, minimal Sedatives an…	excluded based on title and abstract
364	International Journal of Qualitative Studies on Health and Well-being	2016	Integrating care for neurodevelopmental disorders by unpacking control: A grounded theory study.	Waxegård, Gustav	Background: To establish integrated healthcare pathways for patients with neurodevelopmental disorders (ND) such as autism spectrum disorder and attention-deficit hyperactivity disorder is challenging. This study sets out to investigate the main concerns for healthcare professionals when integrating ND care pathways and how they resolve these concerns. Methods: Using classic grounded theory (Glas…	excluded based on title and abstract
365	Anästhesiologie, Intensivmedizin, Notfallmedizin, Schmerztherapie: AINSAnasthesiol Intensivmed Notfallmed Schmerzther	2016	[Graduate Medical Education in intensive care medicine - How can the European concept be integrated in Germany?].	Zacharowski K	Within the European Union, medical disciplines also have been organized. At the European level, the Union Européenne des Médecins Spécialistes (UEMS) currently represents the interests of 42 medical disciplines and offers support to doctors to work in any European country. For this purpose, guidelines were adopted already in 2005, which, among others, regulate automatic recognition of professiona…	excluded based on title and abstract
366	Nursing Standard (Royal College Of Nursing (Great Britain): 1987)Nurs Stand	2016	Fundamental Care: A Person-Centred Approach Bostwick Juliet Kerry Andrew and Mills Katie Fundamental Care: A Person-Centred Approach 68pp £9.99 Clinical Pocket Reference 9781908725035 1908725036 [Formula: see text].		This pocket book is hailed as a rapid reference guide for nursing students at the start of their nursing programme, or others providing fundamental care to adult patients and families.	excluded based on title and abstract
367	Nurs Manag (Harrow)	2017	Person-Centred Practice in Nursing and Health Care: Theory and Practice McCormack Brendan and McCance Tanya Person-Centred Practice in Nursing and Health Care: Theory and Practice 288pp £29.99 Wiley Blackwell 9781118990568 1118990560 [Formula: see text].	[No authors listed]	The aim of this book is to guide the reader through person-centred practice.	excluded based on title and abstract
368	Complement Med Res	2017	[The Concept of 'Integrative and Personalized Health Care'].	[No authors listed]	[The Concept of 'Integrative and Personalized Health Care'].	excluded based on title and abstract
369	BMJ Case Rep	2017	Delivering patient-centred care in rural family practice: using the patient's concept of health to guide treatment.	Charlesworth JM	Through an examination of the life of an 83-year-old patient diagnosed clinically with secondary progressive multiple sclerosis (MS), general practice specialists, consultants and junior doctors will see the importance of assessing their patient's concept of health and how to use this understanding to target healthcare options within their healthcare system. This article highlights, in a resource…	excluded based on title and abstract
370	Nurs Inq	2017	Using holistic interpretive synthesis to create practice-relevant guidance for person-centred fundamental care delivered by nurses.	Feo R	Nursing policy and healthcare reform are focusing on two, interconnected areas: person-centred care and fundamental care. Each initiative emphasises a positive nurse-patient relationship. For these initiatives to work, nurses require guidance for how they can best develop and maintain relationships with their patients in practice. Although empirical evidence on the nurse-patient relationship is i…	excluded based on title and abstract
371	J Midwifery Womens Health	2017	Key Concepts in Pregnancy of Unknown Location: Identifying Ectopic Pregnancy and Providing Patient-Centered Care.	Fields L	Pregnancy of unknown location (PUL) is a descriptive term for when a woman with a positive pregnancy test has a transvaginal ultrasound that cannot determine the site of the pregnancy. While the majority of women with PUL are subsequently diagnosed with a spontaneous abortion or viable intrauterine pregnancy, 7% to 20% of these women have an ectopic pregnancy. The potential for morbidity and mort…	excluded based on title and abstract
372	J Pediatr Nurs	2017	Integration of Parent and Nurse Perspectives of Communication to Plan Care for Technology Dependent Children: The Theory of Shared Communication.	Giambra BK	The purpose of this qualitative research study was to expand our understanding of the process of communication between parents of hospitalized technology dependent children and their nurses originally detailed in the Theory of Shared Communication (TSC).	excluded based on title and abstract
373	Primary Health Care Research and Development	2017	The collaboration of general practitioners and nurses in primary care: A comparative analysis of concepts and practices in slovenia and spain.	Hämel, Kerstin	Aim A comparative analysis of concepts and practices of GP-nurse collaborations in primary health centres in Slovenia and Spain. Background Cross-professional collaboration is considered a key element for providing high-quality comprehensive care by combining the expertise of various professions. In many countries, nurses are also being given new and more extensive responsibilities. Implemented c…	excluded based on title and abstract
374	Social Science & Medicine	2017	Tolerance of uncertainty: Conceptual analysis, integrative model, and implications for healthcare.	Hillen, Marij A.	Rationale: Uncertainty tolerance (UT) is an important, well-studied phenomenon in health care and many other important domains of life, yet its conceptualization and measurement by researchers in various disciplines have varied substantially and its essential nature remains unclear. Objective: The objectives of this study were to: 1) analyze the meaning and logical coherence of UT as conceptualiz…	excluded based on title and abstract
375	Int J Med Inform	2017	A novel concept for integrating and delivering health information using a comprehensive digital dashboard: An analysis of healthcare professionals' intention to adopt a new system and the trend of its real usage.	Lee K	To introduce a new concept of medical dashboard system called BESTBoard. Such a system was implemented in all wards in a tertiary academic hospital to explore the development process, core designs, functions, usability and feasibility.	excluded based on title and abstract
376	International Journal for the Advancement of Counselling	2017	Help-seeking intentions and behaviors among Mainland Chinese college students: Integrating the theory of planned behavior and behavioral model of health services use.	Li, Wenjing	This study investigated help-seeking intentions and use of mental health services within a sample of 1128 Mainland Chinese college students (630 males and 498 females; mean age = 20.01 years, SD = 1.48). Results of structural equation modeling and logistic regression analysis suggested that social-cognitive variables had significant effects both on students’ intentions to seek professional mental…	excluded based on title and abstract
377	J Diabetes Investig	2017	Integration of diffusion of innovation theory into diabetes care.	Lien AS	Integration of diffusion of innovation theory into diabetes care.	excluded based on title and abstract
378	Plos One	2017	Applying the Integrated Practice Unit Concept to a Modified Virtual Ward Model of Care for Patients at Highest Risk of Readmission: A Randomized Controlled Trial.	Low LL	Emerging evidence from the virtual ward care model showed that multidisciplinary case management are inadequate to reduce readmissions or death for high risk patients. There is consensus that interventions should encompass both pre-hospital discharge and post-discharge transitional care to be effective. Integrated practice units (IPU) had been proposed as an approach of restructuring the organiza…	excluded based on title and abstract
379	J Pain Symptom Manage	2017	Integrating Supportive Care Principles Into Dialysis Decision Making: A Primer for Palliative Medicine Providers.	Moss AH	Despite advances in predialysis care and dialysis technology, patients with advanced chronic kidney disease and end-stage renal disease continue to experience multiple comorbidities, a high symptom burden, a shortened life expectancy, and substantial physical, emotional, and spiritual suffering. Patients with acute kidney injury and end-stage renal disease, especially if they are older, often und…	excluded based on title and abstract
380	J Interprof Care	2017	Cognitive continuum theory in interprofessional healthcare: A critical analysis.	Parker-Tomlin M	Effective clinical decision making is among the most important skills required by healthcare practitioners. Making sound decisions while working collaboratively in interprofessional healthcare teams is essential for modern healthcare planning, successful interventions, and patient care. The cognitive continuum theory (CCT) is a model of human judgement and decision making aimed at orienting decis…	excluded based on title and abstract
381	Schmerz	2017	[General treatment principles, coordination of care and patient education in fibromyalgia syndrome : Updated guidelines 2017 and overview of systematic review articles].	Petzke F	The regular update of the guidelines on fibromyalgia syndrome, AWMF number 145/004, was scheduled for April 2017.	excluded based on title and abstract
382	Arch Dis Child Fetal Neonatal Ed	2017	Eight principles for patient-centred and family-centred care for newborns in the neonatal intensive care unit.	Roué JM	Despite the recent improvements in perinatal medical care leading to an increase in survival rates, adverse neurodevelopmental outcomes occur more frequently in preterm and/or high-risk infants. Medical risk factors for neurodevelopmental delays like male gender or intrauterine growth restriction and family sociocultural characteristics have been identified. Significant data have provided evidenc…	excluded based on title and abstract
383	Nurs Philos	2017	Reconciling conceptualizations of relationships and person-centred care for older people with cognitive impairment in acute care settings.	Rushton C	Relationships are central to enacting person-centred care of the older person with cognitive impairment. A fuller understanding of relationships and the role they play facilitating wellness and preserving personhood is critical if we are to unleash the productive potential of nursing research and person-centred care. In this article, we target the acute care setting because much of the work about…	excluded based on title and abstract
384	Nurs Philos	2017	Situated technology in reproductive health care: Do we need a new theory of the subject to promote person-centred care?	Stankovic B	Going through reproductive experiences (especially pregnancy and childbirth) in contemporary Western societies almost inevitably involves interaction with medical practitioners and various medical technologies in institutional context. This has important consequences for women as embodied subjects. A critical appraisal of these consequences-coming dominantly from feminist scholarship-relied on a …	excluded based on title and abstract
385	J Palliat Med	2017	Illustrating and Analyzing the Processes of Interprofessional Collaboration: A Lesson Learned from Palliative Care in Deconstructing the Concept.	Witt Sherman D	A basic tenet of palliative care is interprofessional collaboration. Palliative care educators and practitioners lead the way in responding to the Institute of Medicine's (2003) challenge to transform educational and health care systems through interprofessional collaboration. Through exemplary commitment to interprofessional collaboration, a college's academic and palliative care leader, in coll…	excluded based on title and abstract
386			A model to improve value: The interdisciplinary Palliative Care Services Agreement.		This article examines the definition of value in medical care for palliative care patients and describes an Interdisciplinary Palliative Care Services Agreement, which is a framework for valued, financially sustainable palliative care at a 500-bed academic medical center. Quality standards drive team interventions and also serve as metrics for financial support. The agreement defines staffing rat…	excluded based on title and abstract
387			An integration of theory, science and reflective clinical practice in the care and management of attachment-disordered children: A Triple-A approach.		The formation of functional attachments is a critical developmental task of infancy and early childhood. Attachments play a significant role in the development of a child's enduring beliefs about self, other and world (Attachment Representations). Infants become attached to the people who provide physical and emotional care on a continuous and consistent basis. Quality of care and the infant's ea…	excluded based on title and abstract
388			Care coordination for children with complex special health care needs: The value of the advanced practice nurse's enhanced scope of knowledge and practice.		Efficiency and effectiveness of care coordination depends on a match between the needs of the population and the skills, scope of practice, and intensity of services provided by the care coordinator. Existing literature that addresses the relevance of the advanced practice nurse (APN) role as a fit for coordination of care for children with special health care needs (SHCN) is limited. The objecti…	excluded based on title and abstract
389			Caregiving and care-receiving in transition to older adulthood: Integrating an attachment theory perspective.		Older adults’ relationships with important others in transition to older adulthood was explored from attachment theory’s perspective. The results (N = 14) illustrated how older adults seek proximity to their attachment figure and how they provide and receive care from their attachment figure (e.g., partner). For example, older adults reported the importance of feeling needed or being a caregiver …	excluded based on title and abstract
390			Early care and education matters: A conceptual model for early childhood teacher preparation integrating the key constructs of knowledge, reflection, and practice.		There has been a great deal of discourse in the field of early care and education concerning the experiences, skills, competencies, and education level needed by early childhood teachers to ensure that quality teaching and learning take place in the early years. The purpose of this article is to describe an early childhood teacher preparation program developed by a Child and Family Development De…	excluded based on title and abstract
391			Evaluating the perceived value of formal training in relation to the operational process for front-end ambulatory clinic staff involved in patient centered care.		Organizations strive to increase productivity and effectiveness through the introduction of training programs. Assessing the return on investment (ROI) for training programs assists in determining organizational readiness. This study focused on how employees perceive the value of the training they received. Two training programs within a middle sized ambulatory health care setting were assessed. …	excluded based on title and abstract
392			Improved collaboration in a health-care organization through an understanding of living systems theory.		The current study is a qualitative evaluative case study designed to determine if, and if so, how, an understanding by nurses of the living systems theory by Miller can improve organizational leadership in the nursing profession. Living system theory focuses on eight system levels: cells, organs, organisms, groups, organizations, communities, societies, and supranational systems as well as how th…	excluded based on title and abstract
393			Integrating cultural competency and empirically-based practices in child welfare services: A model based on community psychiatry field principles of health.		Acknowledging the existence of racism in our society is crucial to understanding the need for a culturally competent approach to developing empirically-based practices in child welfare, thereby providing a foundation for evidence-based practice in the field. Advancements have already been made in mental health to address cultural competence and evidence-based practice. This article presents a mod…	excluded based on title and abstract
394			Integrating leadership activities with organizational survivability: Toward a theory of healthcare transformation.		The primary research focus is an exploration and investigation of executive leadership perceptions of their decision making activities within hospital organizations throughout two states: Michigan and Kentucky. Ethically, transformational and transactional executive leaders (Burns, 1978; Bass, 1999a, 1999b) may entrust stakeholder integrity with effective and efficient teamwork (Srivastra, 1988).…	excluded based on title and abstract
395			Key concepts in spiritual care for hospice social workers: How an interdisciplinary perspective can inform spiritual competence.		It is important for hospice social workers to understand research on spiritual care, particularly when hospice patients rely on spirituality and/or religion to cope. Spiritual competence is essential for hospice social workers to be sensitive to a patient’s spiritual worldview. Research across disciplines provides guidance in defining what it means for hospice social workers to be spiritually com…	excluded based on title and abstract
396			Not-knowing or knowing naught: Revisiting the concept of collaboration and expertise in child and youth care practice.		This article discusses the complexities associated with adopting a not-knowing stance in Child and Youth Care practice. By highlighting some of the challenges, it also clarifies the distinctions between practitioner lack of knowing how to proceed and an intentional, uncertain attitude when working with children, youth and families. Recommendations or caveats are provided if a practitioner chooses…	excluded based on title and abstract
397			'Our hands are tied up': Current state of safer conception services suggests the need for an integrated care model.		We conducted in-depth interviews with a variety of health care providers (n = 33) in Uganda to identify current services that could support and act as barriers to the provision of safer conception counseling (SCC). Consistent with their training and expertise, providers of all types reported provision of services for people living with a diagnosis of HIV or AIDS who desire a child. Important barr…	excluded based on title and abstract
398			Parental separation and overnight care of young children, part I: Consensus through theoretical and empirical integration.		The AFCC Think Tank on Research, Policy, Practice, and Shared Parenting was convened in response to an identified need for a progression of thinking in the family law field, removed from the current polarizing debates surrounding the postseparation care of infants and very young children. We share this goal as our research and commentaries have been centrally implicated in the current controversi…	excluded based on title and abstract
399			Patient centered care approach to adherence with cardiovascular medications: Self-determination theory integration.		Problem statement. Behavioral intervention is used to improve adherence with medication in patients with cardiovascular diseases (CVD), but the effect was not sustainable. Patient-centered care (PCC) as a consumer movement has gained acceptance, but it lacks a theoretical framework. Self-determination theory (SDT) may provide an alternative to improve patients' adherence to chronic cardiovascular…	excluded based on title and abstract
400			Perfecting patient care: Integrating principles of process redesign in nursing homes.		The authors describe the principles of Perfecting Patient Care (PPC) and provide case examples of work redesign and measurable outcomes at one nursing home. The impact of PPC was evaluated by examining employee, family, and resident satisfaction scores. PPC helped with process redesign to eliminate linen shortages and to decrease the resident fall rate. For the employee job satisfaction survey, i…	excluded based on title and abstract
401			Person-centered care program philosophy in capitated community mental health centers in Colorado.		Research objective. This study seeks to understand the relationship between person-centered care (PCC) program philosophy and capitated financing arrangements in community mental health centers (CMHCs) and how organization-level PCC program philosophy is associated with individual-level service utilization, expenditures, and clinical outcomes. Study design. Fourteen CMHCs in Colorado were capitat…	excluded based on title and abstract
402			Review of Integrated care: Applying theory to practice.		Reviews the book, Integrated Care: Applying Theory to Practice by Russ Curtis and Eric Christian (see record [rid]2012-13477-000[/rid]). In their book, the authors have brought together the ideas and experiences of various integrated care (IC) practitioners, trainers, researchers, and policymakers to present a concise introductory compendium. This book is particularly well suited for those studen…	excluded based on title and abstract
403			Reviews of Understanding interprofessional working in health and social care: Theory and practice and Being interprofessional.		Reviews the books, Understanding interprofessional working in health and social care: Theory and practice edited by Katherine C. Pollard, Judith Thomas, and Margaret Miers (2010) and Being interprofessional by Marilyn Hammick, Della S. Freeth, Jeanette Copperman, and Dane Goodsman (2009). Of these texts on interprofessional practice, the first is about health and social care, the other broader bu…	excluded based on title and abstract
404			Social network analysis and the integration of care: Theory and method.		This chapter presents the case for the application of social network analysis (SNA)—also referred to as social network theory or simply network theory—to the study of organizations generally and to health care organizations specifically. SNA helps us understand social behavior through mapping, measuring, and assessing relational data. In contrast to conventional approaches in social research, whi…	excluded based on title and abstract
405			The concept of green care farms for older people with dementia: An integrative framework.		In the Netherlands community-dwelling older people with dementia can attend regular day care services (RDCS). Since approximately 2000, farms (so-called ‘green care farms’) also offer day care. The present study introduces the concept of green care farms for older people with dementia. We further provide an integrative framework for the expected health benefits of day care at green care farms (GC…	excluded based on title and abstract
406			The conceptualization of self-care and integration of self-care education in the council for accreditation of counseling and related educational programs accredited clinical mental health counseling curriculum: A multiple case study.		The purpose of this research was to explore how CACREP accredited Clinical Mental Health Counseling programs conceptualize self-care and integrate self-care education into counseling curriculum. Counselor educators in CACREP accredited Clinical Mental Health Counseling programs served as representatives to their programs and were invited to share how their counseling programs conceptualize self-c…	excluded based on title and abstract
407			The process of participating in academic interdisciplinary health services team research: A grounded theory investigation.		The purpose of this study was to develop a grounded theory about how individuals participate in academic interdisciplinary health services research teams. This study was guided by the central question: What theory explains how individuals participate in academic interdisciplinary health services research teams? Recent funding policies have shifted to support team research in federally sponsored r…	excluded based on title and abstract
408			Theory and practices of art therapies: Whole person integrative approaches to healthcare.		This chapter introduces the creative and expressive arts therapies from an existential perspective that sees the creative act as a courageous affirmation of life in face of the void or death. From this affirmation of life comes the healing medicine of creation. The need to create, communicate, create coherence, and symbolize is a basic human need. We will define the arts therapies and take a look…	excluded based on title and abstract
409			Toward an integrative theory of care: Formal and informal intersections.		In this chapter, I initially review the caregiving literature to elucidate some of the persisting differences between formal and informal caregiving. Mapping out the commonalities and intersections between formal and informal care, however, is my primary aim. This is a daunting task since virtually all of the literature on caregiving discusses either informal or formal care, treating these realms…	excluded based on title and abstract
410			Understanding strategies to manage gestational weight gain in overweight/obese prenatal women: Integrating theory, technology, and healthcare provider beliefs.		The overall purpose of this dissertation is to understand strategies for how to better manage gestational weight gain (GWG) in overweight and obese pregnant women (OW/OBPW). To accomplish this aim, three studies were conducted to examine the roles of theoretical determinants of GWG, technology for delivering interventions to manage weight, and OBGYN healthcare providers' preferences regarding the…	excluded based on title and abstract
411			Using social innovation as a theoretical framework to guide future thinking on facilitating collaboration between mental health and criminal justice services.		Offender mental health is a major societal challenge. Improved collaboration between mental health and criminal justice services is required to address this challenge. This article explores social innovation as a conceptual framework with which to view these collaborations and develop theoretically informed strategies to optimize interorganizational working. Two key innovation frameworks are appl…	excluded based on title and abstract
412	Families, Systems & Health: The Journal Of Collaborative Family HealthcareFam Syst Health	2014	Joint principles: Integrating behavioral health care into the patient-centered medical home.		The Patient-centered Medical Home (PCMH) is an innovative, improved, and evolving approach to providing primary care that has gained broad acceptance in the United States. The Joint Principles of the PCMH, formulated and endorsed in February 2007, are sound and describe the ideal toward which we aspire. However, there is an element running implicitly through these joint principles that is difficu…	excluded based on title and abstract (duplicate)
413	Families, Systems & Health: The Journal Of Collaborative Family HealthcareFam Syst Health	2014	The development of joint principles: integrating behavioral health care into the patient-centered medical home.		This article describes the development of the Joint Principles of The Patient-Centered Medical Home (PCMH) by the Working Party Group on Integrated Behavioral Healthcare. The Joint Principles establish the primacy of integrated behavioral health care as a core principle of the PCMH.	excluded based on title and abstract (duplicate)
414	The Medical Clinics Of North AmericaMed Clin North Am	2006	Models of integrated care.	Wulsin LR Söllner W Pincus HA	This article describes the range of options for integrating medicine and psychiatry, with a focus on the advantages and limitations of each model. The models were developed in different countries with specific health care cultures. This article illustrates the range of in- and outpatient options as currently practiced, with case reports from practitioners when possible, and describes qualificatio…	excluded based on fulltext
415	The American Journal Of OrthopsychiatryAm J Orthopsychiatry	2007	Integrating behavioral health services for homeless mothers and children in primary care.	Weinreb L Nicholson J Williams V Anthes F	This article describes an innovative trauma-informed care management model in which mental health, substance abuse, and support services are integrated for homeless families in primary care. The rationale for service integration in a health care setting is discussed and the conceptual underpinnings of the model are elaborated, drawing from the literature and clinical experience. Service encounter…	excluded based on fulltext
416	International Journal Of Integrated CareInt J Integr Care	2008	Linkage in the chain of care: a grounded theory of professional cooperation between antenatal care, postpartum care and child health care.	Barimani M Hylander I	The purpose of this article is to present a Swedish study exploring health care professionals' cooperation in the chain of care for expectant and new parents between antenatal care (AC), postpartum care (PC) and child health care (CHC). Furthermore, the rationale was to conceptualise barriers and facilitators of cooperation in order to generate a comprehensive theoretical model which may explain …	excluded based on fulltext
417	Journal Of Interprofessional CareJ Interprof Care	2008	The interdisciplinary condition of work in relational professions of the health and social care field: a theoretical standpoint.	Couturier Y Gagnon D Carrier S Etheridge F	The best-known theories on interdisciplinarity in the health and social care field seek to identify personal characteristics and organizational predispositions favourable to interprofessionnal collaboration. This paper proposes a reversal of this positioning through the theorization of interdisciplinarity in the health and social care field as a condition of the work of its professionals rather t…	excluded based on fulltext
418	Academic Medicine: Journal Of The Association Of American Medical CollegesAcad Med	2008	A conceptual framework for interprofessional and co-managed care.	Retchin SM	Interprofessional care has been promoted by some policy makers and health professionals as a response to rising health care costs and threats to patient safety. Proponents suggest that interprofessional models of care can reduce fragmentation and lower costs through improved coordination between different health professionals. These models encourage the collaboration of supplementary skills betwe…	excluded based on fulltext
419		2008	The principles and framework for interdisciplinary collaboration in primary health care.	Urkin & Merrick	This article examines ways on on how to create conditions for health professionals to work together in an efficient way in order to produce the best health outcome for the individual and the family. This initiative was brought about by a collaboration between 10 national health care associations and a health care coalition in order to facilitate interdisciplinary work. (PsycINFO Database Record (…	excluded based on fulltext
420	European Archives Of Psychiatry And Clinical NeuroscienceEur Arch Psychiatry Clin Neurosci	2009	Models of mental health care in psychiatry across sectoral borders.	Bröcheler A Bergmann F Schneider F	Since 2004, article 140 of the fifth German Social Code Book (SGB V) provides the opportunity for developing and implementing models of Integrated Care (IC). The main aim of integrated care projects is to improve the quality and efficiency of health care in Germany by ameliorating the cooperation between the different sectors hospitals, ambulatory and rehabilitative care. As an example of impleme…	excluded based on fulltext
421		2009	A conceptual model for behavioral health and primary care integration.	Daniels, Adams, Carrol, Beinecke	In many countries, there is a growing concern about the lack of coordination and integration of primary care with services for mental and substance-use conditions: Care is all too often fragmented across the spectrum of general medical and specialty behavioral health systems. This fragmentation tends to perpetuate systems of care that are not sensitive to the needs of individuals, provide poor qu…	excluded based on fulltext
422	Zeitschrift Für Evidenz, Fortbildung Und Qualität Im GesundheitswesenZ Evid Fortbild Qual Gesundhwes	2009	[The Bellagio Model: an evidence-informed, international framework for population-oriented primary care. First experiences].	Schlette S Lisac M Wagner E Gensichen J	The Bellagio Model for Population-oriented Primary Care is an evidence-informed framework to assess accessible care for sick, vulnerable, and healthy people. The model was developed in spring 2008 by a multidisciplinary group of 24 experts from nine countries. The purpose of their gathering was to determine success factors for effective 21st century primary care based on state-of-the-art research…	excluded based on fulltext
423	The New Zealand Medical JournalN Z Med J	2009	Health reality show: regular celebrities, high stakes, new game: a model for managing complex primary health care.	Sheridan N Kenealy T Parsons M Rea H	To evaluate a collaborative model that integrates secondary care support into general practice, targeting the main health problems of patients with long-term conditions.	excluded based on fulltext
424	Aging Clinical And Experimental ResearchAging Clin Exp Res	2009	A novel model of integrated care for the elderly: COPA, Coordination of Professional Care for the Elderly.	Vedel I De Stampa M Bergman H Ankri J Cassou B Mauriat C Blanchard F Bagaragaza E Lapointe L	Despite strong evidence for the efficacy of integrated systems, securing the participation of health professionals, particularly primary care physicians (PCPs), has proven difficult. Novel approaches are needed to resolve these problems. We developed a model - COPA - that is based on scientific evidence and an original design process in which health professionals, including PCPs, and managers par…	excluded based on fulltext
425		2010	Increasing the effectiveness of palliative care through integrative modalities: Conceptualizing the roles of animal companions and animal-assisted interventions.	Fine, Aubry H.	This chapter discusses how palliative care is being extended to relieve the disease symptoms, side effects, and associated burdens that can beset a patient at many points along the course of an illness. Integrative modalities aimed at enriching a patient's quality of life, such as animal-assisted interventions (AAls), have been particularly helpful in enabling palliative care to be very successfu…	excluded based on fulltext
426	BMC Health Services ResearchBMC Health Serv Res	2011	The implementation of integrated care: the empirical validation of the Development Model for Integrated care.	Minkman MM Vermeulen RP Ahaus KT Huijsman R	Integrated care is considered as a strategy to improve the delivery, efficiency, client outcomes and satisfaction rates of health care. To integrate the care from multiple providers into a coherent client-focused service, a large number of activities and agreements have to be implemented like streamlining information flows and patient transfers. The Development Model for Integrated care (DMIC) de…	excluded based on fulltext
427	Health Aff (Millwood)	2012	Safety-net providers in some US communities have increasingly embraced coordinated care models.	Cunningham P, Felland L, Stark L.	Safety-net organizations, which provide health services to uninsured and low-income people, increasingly are looking for ways to coordinate services among providers to improve access to and quality of care and to reduce costs. In this analysis, a part of the Community Tracking Study, we examined trends in safety-net coordination activities from 2000 to 2010 within twelve communities in the United…	excluded based on fulltext
428		2012	Integrated care: Applying theory to practice.	Curtis & Christian	Integrated care (IC) is quickly gaining national prominence as a promising new model for health care. This book and accompanying DVD will serve as a comprehensive and practical guide for educators and future and current IC practitioners interested in becoming part of this growing trend and learning the 'nuts and bolts' of providing behavioral health services in a medical setting. The authors have…	excluded based on fulltext
429	Social Work In Public HealthSoc Work Public Health	2012	Health and social services integration: a review of concepts and models.	Fisher MP Elnitsky C	Health and social services integration is particularly relevant for populations whose needs span physical health, mental health, housing, and disability services, along with others. Veterans, homeless, chronically ill, and aging are among those populations. This review examines recent peer-reviewed literature about different approaches to services integration, rationales behind those approaches, …	excluded based on fulltext
430	Academic Medicine: Journal Of The Association Of American Medical CollegesAcad Med	2013	Applying organizational science to health care: a framework for collaborative practice.	Dow AW DiazGranados D Mazmanian PE Retchin SM	Developing interprofessional education (IPE) curricula that improve collaborative practice across professions has proven challenging. A theoretical basis for understanding collaborative practice in health care settings is needed to guide the education and evaluation of health professions trainees and practitioners and support the team-based delivery of care. IPE should incorporate theory-driven, …	excluded based on fulltext
431		2013	The patient-centered care value equation.	Frampton, Charmel, Guastello	At a time when global health care reform efforts are challenging providers to reduce costs while improving quality, all sensible health care leaders must consider the merits of patient-centered care both from a principled perspective and an economic one. In this chapter, through a series of field examples, we will demonstrate that patient-centered care need not come at the expense of sound fiscal…	excluded based on fulltext
432	Cuadernos De Bioética: Revista Oficial De La Asociación Española De Bioética Y Ética MédicaCuad Bioet	2013	[Interprofessional ethical shared values for an integral healthcare].	Galán González-Serna JM	Healthcare today requires the rapport of diverse professionals to give a comprehensive response to the needs and requirements of the population's health. Codes of ethics are the normative expression of secular reflection on the ethical values of the professions. In this study we aim to identify ethical values shared by various professionals codes of conduct and propose a method for evaluating the…	excluded based on fulltext
433	International Journal Of Integrated CareInt J Integr Care	2013	Taking integrated care forward: the need for shared values.	Goodwin N		excluded based on fulltext
434	International Journal Of Integrated CareInt J Integr Care	2013	Understanding integrated care: a complex process, a fundamental principle.	Goodwin N		excluded based on fulltext
435	BMC Health Services ResearchBMC Health Serv Res	2013	A survey study to validate a four phases development model for integrated care in the Netherlands.	Minkman MM Vermeulen RP Ahaus KT Huijsman R	The development of integrated care is a complex and long term process. Previous research shows that this development process can be characterised by four phases: the initiative and design phase; the experimental and execution phase; the expansion and monitoring phase and the consolidation and transformation phase. In this article these four phases of the Development Model for Integrated Care (DMI…	excluded based on fulltext
436	Annals Of Family MedicineAnn Fam Med	2014	The development of joint principles: integrating behavioral health care into the patient-centered medical home.	Baird M Blount A Brungardt S Dickinson P Dietrich A Epperly T Green L Henley D Kessler R Korsen N McDaniel S Miller B Pugno P Roberts R Schirmer J Seymour D Degruy F		excluded based on fulltext
437	PediatricsPediatrics	2014	Well-child care clinical practice redesign for serving low-income children.	Coker TR Moreno C Shekelle PG Schuster MA Chung PJ	Our objective was to conduct a rigorous, structured process to create a new model of well-child care (WCC) in collaboration with a multisite community health center and 2 small, independent practices serving predominantly Medicaid-insured children. Working groups of clinicians, staff, and parents (called "Community Advisory Boards" [CABs]) used (1) perspectives of WCC stakeholders and (2) a liter…	excluded based on fulltext
438	International Journal Of Integrated CareInt J Integr Care	2014	Patient centredness in integrated care: results of a qualitative study based on a systems theoretical framework.	Lüdecke D	Health care providers seek to improve patient-centred care. Due to fragmentation of services, this can only be achieved by establishing integrated care partnerships. The challenge is both to control costs while enhancing the quality of care and to coordinate this process in a setting with many organisations involved. The problem is to establish control mechanisms, which ensure sufficiently consid…	excluded based on fulltext
439	BMC Family PracticeBMC Fam Pract	2014	Focus groups to explore healthcare professionals' experiences of care coordination: towards a theoretical framework for the study of care coordination.	Van Houdt S Sermeus W Vanhaecht K De Lepeleire J	Strategies to improve care coordination between primary and hospital care do not always have the desired results. This is partly due to incomplete understanding of the key concepts of care coordination. An in-depth analysis of existing theoretical frameworks for the study of care coordination identified 14 interrelated key concepts. In another study, these 14 key concepts were further explored in…	excluded based on fulltext
440	Families, Systems & Health: The Journal Of Collaborative Family HealthcareFam Syst Health	2014	The National Association of Social Workers' commentary on "joint principles: integrating behavioral health care into the patient-centered medical home".	Whitaker TR	The "Joint Principles: Integrating Behavioral Health Care Into the Patient-Centered Medical Home" provide a unique opportunity for increased collaboration in delivering health and behavioral health services. The National Association of Social Workers (NASW) provides commentary on these important principles.	excluded based on fulltext
441	Orvosi HetilapOrv Hetil	2015	[Conceptual framework of integrated care and options for integration in primary care].	Dózsa C Borbás F	Nowadays, several countries' health governments have recognized that the complex treatment of chronic diseases, prevention and rehabilitation requires a new approach. This study presents the possible solution of integrated service delivery in health and other sectors. Furthermore, it shows how the integration of primary care services was implemented and how the integration of different levels of …	excluded based on fulltext
442	Afr J Prim Health Care Fam Med	2016	Sustainability of the integrated chronic disease management model at primary care clinics in South Africa.	Mahomed OH	An integrated chronic disease management (ICDM) model consisting of four components (facility reorganisation, clinical supportive management, assisted self-supportive management and strengthening of support systems and structures outside the facility) has been implemented across 42 primary health care clinics in South Africa with a view to improve the operational efficiency and patient clinical o…	excluded based on fulltext
443	J Oncol Pract	2016	Deploying Team Science Principles to Optimize Interdisciplinary Lung Cancer Care Delivery: Avoiding the Long and Winding Road to Optimal Care.	Osarogiagbon RU	The complexity of lung cancer care mandates interaction between clinicians with different skill sets and practice cultures in the routine delivery of care. Using team science principles and a case-based approach, we exemplify the need for the development of real care teams for patients with lung cancer to foster coordination among the multiple specialists and staff engaged in routine care deliver…	excluded based on fulltext
444	Santé Publique (Vandoeuvre-Lès-Nancy, France)Sante Publique	2016	[A theoretical analysis of coordination in the field of health care: application to coordinated care systems].	Sebai J	Various organizational, functional or structural issues have led to a review of the foundations of the former health care system based on a traditional market segmentation between general practice and hospital medicine, and between health and social sectors and marked by competition between private and public sectors. The current reconfiguration of the health care system has resulted in “new” lev…	excluded based on fulltext
445	Journal Of Health Services Research & PolicyJ Health Serv Res Policy	2016	Integrated care: theory to practice.	Stokes J Checkland K Kristensen SR	'Integrated care' is pitched as the solution to current health system challenges. In the literature, what integrated care actually involves is complex and contested. Multi-disciplinary team case management is frequently the primary focus of integrated care when implemented internationally. We examine the practical application of integrated care in the NHS in England to exemplify the prevalence of…	excluded based on fulltext
446	J Adv Nurs	2017	Refining and validating a conceptual model of Clinical Nurse Leader integrated care delivery.	Bender M	To empirically validate a conceptual model of Clinical Nurse Leader integrated care delivery.	excluded based on fulltext
447	Families, Systems, & Health	2017	A philosophy for behavioral health integration in primary care.	Egnew, Thomas R.	In response to a call for a philosophy that transcends the professional boundaries that threaten behavioral health integration in primary care, this essay explores the thesis that such a philosophy exists in medicine’s core purpose. Drawing on the work of Eric Cassell, a philosophy may be determined that melds the values, themes, and constructs of individual models for behavioral health integrati…	excluded based on fulltext
448	Wien Med Wochenschr	2017	Do Austrian "INTE﻿GRI (integrated care) projects" comply with international definitions and concepts?	Geiger I	One of the biggest challenges for European healthcare systems is the fragmentation of care. To overcome this challenge, integrated care (IC) approaches have been recently implemented. To further improve this method, current and past projects must be monitored and evaluated. However, since the definition of IC is very indistinct and varies significantly in literature, key elements have to be defin…	excluded based on fulltext
449	Plos One	2017	Assessing the facilitators and barriers of interdisciplinary team working in primary care using normalisation process theory: An integrative review.	O'Reilly P	Interdisciplinary team working is of paramount importance in the reform of primary care in order to provide cost-effective and comprehensive care. However, international research shows that it is not routine practice in many healthcare jurisdictions. It is imperative to understand levers and barriers to the implementation process. This review examines interdisciplinary team working in practice, i…	excluded based on fulltext
450	Am J Alzheimers Dis Other Demen	2017	Integrated Care Pathways and Care Bundles for Dementia in Acute Care: Concept Versus Evidence.	Sullivan DO	Caring for people with dementia in acute settings is challenging and confounded by multiple comorbidities and difficulties transitioning between community and acute care. Recently, there has been an increase in the development and use of integrated care pathways (ICPs) and care bundles for defined illnesses and medical procedures, and these are now being promoted for use in dementia care in acute…	excluded based on fulltext
451	BMC Health Serv Res	2017	Funding and remuneration of interdisciplinary primary care teams in Canada: a conceptual framework and application.	Wranik WD	Reliance on interdisciplinary teams in the delivery of primary care is on the rise. Funding bodies strive to design financial environments that support collaboration between providers. At present, the design of financial arrangements has been fragmented and not based on evidence. The root of the problem is a lack of systematic evidence demonstrating the superiority of any particular financial arr…	excluded based on fulltext
452	Other Sources	2015	WHO global strategy on people-centred and integrated health services. Interim report.	WHO		excluded based on fulltext
453	Other Sources	2015	People-centred and integrated health services: an overview of the evidence. Interim report.	WHO		excluded based on fulltext
454	Journal Of Interprofessional CareJ Interprof Care	2007	Theory and practice in interprofessional ethics: a framework for understanding ethical issues in health care teams.	Clark PG Cott C Drinka TJ	Interprofessional teamwork is an essential and expanding form of health care practice. While moral issues arising in teamwork relative to the patient have been explored, the analysis of ethical issues regarding the function of the team itself is limited. This paper develops a conceptual framework for organizing and analyzing the different types of ethical issues in interprofessional teamwork. Thi…	included in review
455	Health Policy (Amsterdam, Netherlands)Health Policy	2007	Organisational design for health integrated delivery systems: theory and practice.	Lega F	Integrated delivery systems (IDS) are worldwide emerging as the dominant organizational form in the healthcare sectors. This article, drawing from international comparisons, focuses on organizational design of IDS. The analysis derives from an extensive literature review, which shows over the last years a significant lack of works on design issues, and from a number of experiences in community ca…	included in review
456	International Journal Of Integrated CareInt J Integr Care	2008	Interprofessional partnerships in chronic illness care: a conceptual model for measuring partnership effectiveness.	Butt G Markle-Reid M Browne G	Interprofessional health and social service partnerships (IHSSP) are internationally acknowledged as integral for comprehensive chronic illness care. However, the evidence-base for partnership effectiveness is lacking. This paper aims to clarify partnership measurement issues, conceptualize IHSSP at the front-line staff level, and identify tools valid for group process measurement.	included in review
457	Healthcare Management Forum / Canadian College Of Health Service Executives = Forum Gestion Des Soins De Santé / Collège Canadien Des Directeurs De Services De SantéHealthc Manage Forum	2008	Developing an innovative care delivery model: interprofessional practice teams.	Poochikian-Sarkissian S Hunter J Tully S Lazar NM Sabo K Cursio C	An interprofessional project team at the University Health Network (UHN) completed a project to develop an Interprofessional Patient-Centred Practice (IPCP) Framework, explore enablers and barriers to collaborative practice and recommend a model of care delivery and interprofessional practice. The following recommendations were made: adopt proposed IPCP Framework as the basis for developing inter…	included in review
458	Home Healthcare NurseHome Healthc Nurse	2008	Home-based chronic care. An expanded integrative model for home health professionals.	Suter P Hennessey B Harrison G Fagan M Norman B Suter WN	The Chronic Care Model (CCM) developed by is an influential and accepted guide for the care of patients with chronic disease. Wagner acknowledges a current healthcare focus on acute care needs that often circumvents chronic care coordination. He identifies the need for a "division of labor" to assist the primary care physician with this neglected function. This article posits that the role of chr…	included in review
459	Journal Of Manipulative And Physiological TherapeuticsJ Manipulative Physiol Ther	2009	Health care transitions: a review of integrated, integrative, and integration concepts.	Johnson C	In this article, several views of the terms integration, integrated, and integrative are considered with the hopes that this brief review will help to raise awareness, clarify various uses of these terms, and add to the continuing discussion of integration and how we might improve health care. Models of integrative care, views of integration, and samples of different interpretations and definitio…	included in review
460	Healthcare Quarterly (Toronto, Ont.)Healthc Q	2009	All together now: a conceptual exploration of integrated care.	Kodner DL	Integrated care is a key strategy in reforming health systems around the world. Despite its importance, the concept's polymorphous nature and lack of specificity and clarity significantly hamper systematic understanding, successful application and meaningful evaluation. This article explores the many definitions, concepts, logics and methods found in health system and service integration. In addi…	included in review
461	International Journal For Quality In Health Care: Journal Of The International Society For Quality In Health Care / IsquaInt J Qual Health Care	2009	A quality management model for integrated care: results of a Delphi and Concept Mapping study.	Minkman M Ahaus K Fabbricotti I Nabitz U Huijsman R	The objective of this study is to identify the elements and clusters of a quality management model for integrated care.	included in review
462	Stud Health Technol Inform	2010	Need for a new care model--getting to grips with collaborative home care.	Winge M, Johansson LA, NystrÃ¶m M, Lindh-Waterworth E, Wangler B.	In this paper we discuss the fact that more and more patients are treated in their homes by a set of organizations, sometimes with different ownership, and how this fact places new and severe demands on health care and home service staff to communicate and collaborate. We point to the need for managers in different organizations to agree on ways of communicating and collaborating on the operation…	included in review
463	Aging & Mental HealthAging Ment Health	2011	Implementing dementia care models in primary care settings: The Aging Brain Care Medical Home.	Callahan CM Boustani MA Weiner M Beck RA Livin LR Kellams JJ Willis DR Hendrie HC	The purpose of this article is to describe our experience in implementing a primary care-based dementia and depression care program focused on providing collaborative care for dementia and late-life depression.	included in review
464	Beginnings (American Holistic Nurses' Association)Beginnings	2013	Essentials of integrative health care: fundamental principles for caring & healing.	Thornton L		included in review
465	International Journal Of Integrated CareInt J Integr Care	2013	Understanding integrated care: a comprehensive conceptual framework based on the integrative functions of primary care.	Valentijn PP Schepman SM Opheij W Bruijnzeels MA	Primary care has a central role in integrating care within a health system. However, conceptual ambiguity regarding integrated care hampers a systematic understanding. This paper proposes a conceptual framework that combines the concepts of primary care and integrated care, in order to understand the complexity of integrated care.	included in review
466	International Journal Of Integrated CareInt J Integr Care	2013	An in-depth analysis of theoretical frameworks for the study of care coordination.	Van Houdt S Heyrman J Vanhaecht K Sermeus W De Lepeleire J	Complex chronic conditions often require long-term care from various healthcare professionals. Thus, maintaining quality care requires care coordination. Concepts for the study of care coordination require clarification to develop, study and evaluate coordination strategies. In 2007, the Agency for Healthcare Research and Quality defined care coordination and proposed five theoretical frameworks …	included in review
467	International Journal Of Integrated CareInt J Integr Care	2013	Patient perceptions of integrated care: confused by the term, clear on the concept.	Walker KO Labat A Choi J Schmittdiel J Stewart AL Grumbach K	Health care reform in the US has introduced terms such as 'the patient-centered medical home' and 'integrated care' that are often unclear and unfamiliar to patients. This study explored patient experiences with the functional domains of integrated care.	included in review
468	Annals Of Family MedicineAnn Fam Med	2014	Joint principles: integrating behavioral health care into the patient-centered medical home.	Baird M Blount A Brungardt S Dickinson P Dietrich A Epperly T Green L Henley D Kessler R Korsen N McDaniel S Miller B Pugno P Roberts R Schirmer J Seymour D Degruy F		included in review
469	Annals Of Family MedicineAnn Fam Med	2014	The 10 building blocks of high-performing primary care.	Bodenheimer T Ghorob A Willard-Grace R Grumbach K	Our experiences studying exemplar primary care practices, and our work assisting other practices to become more patient centered, led to a formulation of the essential elements of primary care, which we call the 10 building blocks of high-performing primary care. The building blocks include 4 foundational elements-engaged leadership, data-driven improvement, empanelment, and team-based care-that …	included in review
470	International Journal Of Integrated CareInt J Integr Care	2014	What are the principles that underpin integrated care?	Ferrer L Goodwin N		included in review
471	Social Work & Healthcare	2015	Thinking big, supporting families and enabling coping: The value of social work in patient and family centered health care.	Craig, Betancourt & Muskat	Patient and family-centered care has become a focus in health services. Social work has a rich history of providing responsive patient care. This study identified the contribution and value of social work to PFCC from the key stakeholder perspectives of health social workers (n = 65). Utilizing interpretive description, four themes emerged: (1) Thinking big and holistically, (2) Intervening with …	included in review
472	BMC Family PracticeBMC Fam Pract	2016	'Gearing Up' to improve interprofessional collaboration in primary care: a systematic review and conceptual framework.	Mulvale G Embrett M Razavi SD	Interprofessional Primary Care Teams (IPCTs) have been shown to benefit health systems and patients, particularly those patients with complex care needs. The literature suggests a wide range of factors that may influence collaboration in IPCTs, however the evidence base is unclear for many of these factors. To target improvement efforts, we identify studies that demonstrate an association between…	included in review
473	Nursing ForumNurs Forum	2016	Care Coordination Strategies in Reforming Health Care: A Concept Analysis.	Prokop J	With the growing number of individuals with chronic conditions and the associated healthcare costs, there is a need to improve how health care is delivered from an individual provider standpoint as well as a systemwide perspective. Such delivery can be accomplished through improved care coordination.	included in review
474	Journal Of Nursing Care QualityJ Nurs Care Qual	2016	An Expanded Theoretical Framework of Care Coordination Across Transitions in Care Settings.	Radwin LE Castonguay D Keenan CB Hermann C	For many patients, high-quality, patient-centered, and cost-effective health care requires coordination among multiple clinicians and settings. Ensuring optimal care coordination requires a clear understanding of how clinician activities and continuity during transitions affect patient-centeredness and quality outcomes. This article describes an expanded theoretical framework to better understand…	included in review
475	Journal Of Interprofessional CareJ Interprof Care	2016	Interprofessional team building in the palliative home care setting: Use of a conceptual framework to inform a pilot evaluation.	Shaw J Kearney C Glenns B McKay S	Home-based palliative care is increasingly dependent on interprofessional teams to deliver collaborative care that more adequately meets the needs of clients and families. The purpose of this pilot evaluation was to qualitatively explore the views of an interprofessional group of home care providers (occupational therapists, nurses, personal support work supervisors, community care coordinators, …	included in review
